# Supplementary material for: 1-Adamantylmethyl 2-amino­benzoate
Source: Acta Crystallogr Sect E Struct Rep Online. 2010 Nov 20;66(Pt 12):o3262. doi: 10.1107/S1600536810047276 (PMC3011654; doi:10.1107/S1600536810047276)
Supplement: Supplementary file 1 [file e-66-o3262-sup1.cif]

##############################################################################
###                                                                        ###
###        Electronic paper (Acta Crystallographica Section E)             ###
###                                                                        ###
##############################################################################
#                                                                            #
# This CIF contains the data in a paper accepted for publication in Acta     #
# Crystallographica Section E. It conforms to the requirements of Notes      #
# for Authors for Section E, and has been peer reviewed under the auspices   #
# of the IUCr Commission on Journals.                                        #
#                                                                            #
# Full details of the Crystallographic Information File format               #
# are given in the paper "The Crystallographic Information File (CIF):       #
# a New Standard Archive File for Crystallography" by S. R. Hall, F. H.      #
# Allen and I. D. Brown [Acta Cryst. (1991), A47, 655-685].                  #
#                                                                            #
# The current version of the core CIF dictionary is obtainable from          #
# ftp://ftp.iucr.org/pub/cif_core.dic. The current version number is 2.4.    #
#                                                                            #
# Software is freely available for graphical display of the structure(s) in  #
# this CIF.  For information consult the CIF home page http://www.iucr.org/  #
# cif/home.html                                                              #
#                                                                            #
# This file may be used for bona fide research purposes within the           #
# scientific community so long as proper attribution is given to the journal # 
# article from which it was obtained.                                        #
#                                                                            #
##############################################################################
                                             
data_global
_audit_creation_method     SHELXL-97
_journal_data_validation_number     ?
_journal_date_recd_electronic     2010-11-08
_journal_date_accepted     2010-11-15
_journal_name_full     'Acta Crystallographica, Section E'
_journal_year     2010
_journal_volume     66
_journal_issue     12
_journal_page_first     o3262
_journal_page_last     o3262
_journal_paper_category     QO
_journal_coeditor_code     NK2072
_publ_contact_author_name     ' Robert V\'icha'
_publ_contact_author_address
;
 Department of Chemistry
 Faculty of Technology
 Tomas Bata University in Zlin
 Nam. T. G. Masaryka 275
 Zlin,762 72, Czech Republic.
;
_publ_contact_author_email     rvicha@ft.utb.cz
_publ_contact_author_fax     '+420 576 031 560'
_publ_contact_author_phone     '+420 576 031 103 '
_publ_section_title
;
1-Adamantylmethyl 2-aminobenzoate
;
loop_
    _publ_author_name
    _publ_author_footnote
    _publ_author_address
    'Kozubkov\'a, Zuzana' .
;
Department of Chemistry
Faculty of Technology
Tomas Bata University in Zlin
N\'am. T. G. Masaryka 275
Zl\'in,762 72, Czech Republic
;
    'Rouchal, Michal' .
;
Department of Chemistry
Faculty of Technology
Tomas Bata University in Zlin
N\'am. T. G. Masaryka 275
Zl\'in,762 72, Czech Republic
;
    'Ne\<cas, Marek' .
;
Department of Chemistry
Faculty of Science
Masaryk University in Brno
Kamenice 5
Brno-Bohunice, 625 00, Czech Republic
;
    'V\'icha, Robert' .
;
Department of Chemistry
Faculty of Technology
Tomas Bata University in Zlin
N\'am. T. G. Masaryka 275
Zl\'in,762 72, Czech Republic
;
data_I
_chemical_name_systematic
;
1-Adamantylmethyl 2-aminobenzoate
;
_chemical_name_common     ?
_chemical_formula_moiety     'C18 H23 N O2'
_chemical_formula_sum     'C18 H23 N O2'
_chemical_formula_iupac     'C18 H23 N O2'
_chemical_formula_weight     285.37
_chemical_melting_point_gt     366
_chemical_melting_point_lt     362
_symmetry_cell_setting     monoclinic
_symmetry_space_group_name_H-M     'C 2/c'
_symmetry_space_group_name_hall     '-C 2yc'
loop_
    _symmetry_equiv_pos_as_xyz
    'x, y, z'
    '-x, y, -z+1/2'
    'x+1/2, y+1/2, z'
    '-x+1/2, y+1/2, -z+1/2'
    '-x, -y, -z'
    'x, -y, z-1/2'
    '-x+1/2, -y+1/2, -z'
    'x+1/2, -y+1/2, z-1/2'
_cell_length_a     25.8665(19)
_cell_length_b     6.4575(4)
_cell_length_c     38.6173(8)
_cell_angle_alpha     90.00
_cell_angle_beta     106.904(7)
_cell_angle_gamma     90.00
_cell_volume     6171.7(6)
_cell_formula_units_Z     16
_cell_measurement_reflns_used     4567
_cell_measurement_theta_min     2.6911
_cell_measurement_theta_max     27.2933
_cell_measurement_temperature     120(2)
_exptl_crystal_description     block
_exptl_crystal_colour     yellow
_exptl_crystal_size_max     0.40
_exptl_crystal_size_mid     0.30
_exptl_crystal_size_min     0.30
_exptl_crystal_density_diffrn     1.229
_exptl_crystal_density_meas     ?
_exptl_crystal_density_method     'not measured'
_exptl_crystal_F_000     2464
_exptl_absorpt_coefficient_mu     0.079
_exptl_absorpt_correction_type     multi-scan
_exptl_absorpt_process_details     '(CrysAlis RED; Oxford Diffraction, 2006)'
_exptl_absorpt_correction_T_min     0.84859
_exptl_absorpt_correction_T_max     1.00000
_exptl_special_details
;
;
_diffrn_ambient_temperature     120(2)
_diffrn_radiation_type     'MoK\a'
_diffrn_radiation_wavelength     0.71073
_diffrn_radiation_source     'Enhance (Mo) X-ray Source'
_diffrn_radiation_monochromator     'graphite'
_diffrn_measurement_device_type
;
Oxford Diffraction Xcalibur diffractometer with a Sapphire2
detector
;
_diffrn_measurement_method     '\w scan'
_diffrn_detector_area_resol_mean     8.4353
_diffrn_reflns_number     23009
_diffrn_reflns_av_R_equivalents     0.0513
_diffrn_reflns_av_sigmaI/netI     0.0844
_diffrn_reflns_theta_min     3.15
_diffrn_reflns_theta_max     25.00
_diffrn_reflns_theta_full     25.00
_diffrn_measured_fraction_theta_max     0.999
_diffrn_measured_fraction_theta_full     0.999
_diffrn_reflns_limit_h_min     -30
_diffrn_reflns_limit_h_max     30
_diffrn_reflns_limit_k_min     -7
_diffrn_reflns_limit_k_max     7
_diffrn_reflns_limit_l_min     -38
_diffrn_reflns_limit_l_max     45
_diffrn_standards_number     0
_diffrn_standards_interval_count     ?
_diffrn_standards_interval_time     ?
_diffrn_standards_decay_%     ?
_refine_special_details
;
Refinement of <i>F</i>^2^ against ALL reflections. The weighted <i>R</i>-factor
<i>wR</i> and goodness of fit <i>S</i> are based on <i>F</i>^2^, conventional
<i>R</i>-factors <i>R</i> are based on <i>F</i>, with <i>F</i> set to zero for
negative <i>F</i>^2^. The threshold expression of <i>F</i>^2^ >
2\s(<i>F</i>^2^) is used only for calculating <i>R</i>-factors(gt) <i>etc</i>.
and is not relevant to the choice of reflections for refinement.
<i>R</i>-factors based on <i>F</i>^2^ are statistically about twice as large
as those based on <i>F</i>, and <i>R</i>- factors based on ALL data will be
even larger.
;
_reflns_number_total     5431
_reflns_number_gt     2752
_reflns_threshold_expression     I>2\s(I)
_refine_ls_structure_factor_coef     Fsqd
_refine_ls_matrix_type     full
_refine_ls_R_factor_all     0.1029
_refine_ls_R_factor_gt     0.0393
_refine_ls_wR_factor_gt     0.0514
_refine_ls_wR_factor_ref     0.0606
_refine_ls_goodness_of_fit_ref     1.039
_refine_ls_restrained_S_all     1.039
_refine_ls_number_reflns     5431
_refine_ls_number_parameters     395
_refine_ls_number_restraints     0
_refine_ls_hydrogen_treatment     mixed
_refine_ls_weighting_scheme     calc
_refine_ls_weighting_details
         'calc w=1/[\s^2^(Fo^2^)+(0.0150P)^2^+0.0000P] where P=(Fo^2^+2Fc^2^)/3'
_atom_sites_solution_hydrogens     geom
_atom_sites_solution_primary     direct
_atom_sites_solution_secondary     difmap
_refine_ls_shift/su_max     0.000
_refine_ls_shift/su_mean     0.000
_refine_diff_density_max     0.213
_refine_diff_density_min     -0.194
_refine_ls_extinction_method     none
_refine_ls_extinction_coef     ?
loop_
    _atom_type_symbol
    _atom_type_description
    _atom_type_scat_dispersion_real
    _atom_type_scat_dispersion_imag
    _atom_type_scat_source
    'C' 'C' 0.0033 0.0016
                         'International Tables Vol C Tables 4.2.6.8 and 6.1.1.4'
    'H' 'H' 0.0000 0.0000
                         'International Tables Vol C Tables 4.2.6.8 and 6.1.1.4'
    'N' 'N' 0.0061 0.0033
                         'International Tables Vol C Tables 4.2.6.8 and 6.1.1.4'
    'O' 'O' 0.0106 0.0060
                         'International Tables Vol C Tables 4.2.6.8 and 6.1.1.4'
_computing_data_collection     'CrysAlis CCD (Oxford Diffraction, 2006)'
_computing_cell_refinement     'CrysAlis RED (Oxford Diffraction, 2006)'
_computing_data_reduction     'CrysAlis RED (Oxford Diffraction, 2006)'
_computing_structure_solution     'SHELXS97 (Sheldrick, 2008)'
_computing_structure_refinement     'SHELXL97 (Sheldrick, 2008)'
_computing_molecular_graphics
      'ORTEP-3 (Farrugia, 1997) and <i>Mercury</i> (Macrae <i>et al.</i>, 2008)'
_computing_publication_material     'SHELXL97 (Sheldrick, 2008)'
loop_
    _atom_site_type_symbol
    _atom_site_label
    _atom_site_fract_x
    _atom_site_fract_y
    _atom_site_fract_z
    _atom_site_U_iso_or_equiv
    _atom_site_adp_type
    _atom_site_calc_flag
    _atom_site_refinement_flags
    _atom_site_occupancy
    _atom_site_disorder_assembly
    _atom_site_disorder_group
    O O1 0.27207(5) 0.3902(2) 0.21497(4) 0.0515(4) Uani d . 1 . .
    N N1 0.29950(7) 0.0010(4) 0.24145(5) 0.0430(5) Uani d . 1 . .
    C C1 0.33939(7) 0.0205(3) 0.22478(5) 0.0301(5) Uani d . 1 . .
    C C2 0.37972(8) -0.1306(3) 0.23019(5) 0.0372(5) Uani d . 1 . .
    H H2 0.3797 -0.2432 0.2460 0.045 Uiso calc R 1 . .
    C C3 0.41922(8) -0.1190(3) 0.21309(5) 0.0422(6) Uani d . 1 . .
    H H3 0.4464 -0.2227 0.2175 0.051 Uiso calc R 1 . .
    C C4 0.42012(8) 0.0413(3) 0.18949(5) 0.0429(6) Uani d . 1 . .
    H H4 0.4476 0.0488 0.1777 0.052 Uiso calc R 1 . .
    C C5 0.38052(7) 0.1888(3) 0.18354(5) 0.0338(5) Uani d . 1 . .
    H H5 0.3805 0.2978 0.1670 0.041 Uiso calc R 1 . .
    C C6 0.34023(7) 0.1848(3) 0.20085(5) 0.0251(5) Uani d . 1 . .
    C C7 0.30047(8) 0.3546(3) 0.19566(5) 0.0318(5) Uani d . 1 . .
    O O8 0.29882(4) 0.4694(2) 0.16652(3) 0.0386(4) Uani d . 1 . .
    C C9 0.26212(7) 0.6481(3) 0.15911(5) 0.0394(6) Uani d . 1 . .
    H H9A 0.2807 0.7712 0.1723 0.047 Uiso calc R 1 . .
    H H9B 0.2300 0.6187 0.1674 0.047 Uiso calc R 1 . .
    C C10 0.24490(7) 0.6899(3) 0.11885(5) 0.0272(5) Uani d . 1 . .
    C C11 0.21169(7) 0.5078(3) 0.09824(4) 0.0294(5) Uani d . 1 . .
    H H11A 0.2343 0.3814 0.1021 0.035 Uiso calc R 1 . .
    H H11B 0.1805 0.4813 0.1076 0.035 Uiso calc R 1 . .
    C C12 0.19154(7) 0.5575(3) 0.05766(5) 0.0323(5) Uani d . 1 . .
    H H12 0.1700 0.4379 0.0445 0.039 Uiso calc R 1 . .
    C C13 0.15625(7) 0.7498(3) 0.05152(5) 0.0380(5) Uani d . 1 . .
    H H13A 0.1244 0.7253 0.0603 0.046 Uiso calc R 1 . .
    H H13B 0.1432 0.7813 0.0253 0.046 Uiso calc R 1 . .
    C C14 0.18892(7) 0.9333(3) 0.07187(5) 0.0350(5) Uani d . 1 . .
    H H14 0.1656 1.0598 0.0679 0.042 Uiso calc R 1 . .
    C C15 0.23731(7) 0.9710(3) 0.05761(5) 0.0387(5) Uani d . 1 . .
    H H15A 0.2246 1.0045 0.0315 0.046 Uiso calc R 1 . .
    H H15B 0.2586 1.0898 0.0705 0.046 Uiso calc R 1 . .
    C C16 0.27263(7) 0.7773(3) 0.06352(5) 0.0338(5) Uani d . 1 . .
    H H16 0.3043 0.8024 0.0541 0.041 Uiso calc R 1 . .
    C C17 0.29290(7) 0.7285(3) 0.10409(5) 0.0345(5) Uani d . 1 . .
    H H17A 0.3163 0.6043 0.1081 0.041 Uiso calc R 1 . .
    H H17B 0.3146 0.8460 0.1171 0.041 Uiso calc R 1 . .
    C C18 0.20872(7) 0.8839(3) 0.11237(5) 0.0336(5) Uani d . 1 . .
    H H18A 0.1774 0.8598 0.1217 0.040 Uiso calc R 1 . .
    H H18B 0.2294 1.0030 0.1256 0.040 Uiso calc R 1 . .
    C C19 0.23996(7) 0.5952(3) 0.04336(5) 0.0357(5) Uani d . 1 . .
    H H19A 0.2629 0.4697 0.0470 0.043 Uiso calc R 1 . .
    H H19B 0.2273 0.6256 0.0171 0.043 Uiso calc R 1 . .
    O O21 0.63002(5) 0.95579(19) 0.15600(3) 0.0426(4) Uani d . 1 . .
    N N21 0.67083(8) 0.6087(4) 0.19276(5) 0.0466(6) Uani d . 1 . .
    C C21 0.61810(8) 0.5686(3) 0.19077(5) 0.0310(5) Uani d . 1 . .
    C C22 0.60638(8) 0.3934(3) 0.20847(5) 0.0376(5) Uani d . 1 . .
    H H22 0.6347 0.3006 0.2199 0.045 Uiso calc R 1 . .
    C C23 0.55515(9) 0.3530(3) 0.20973(5) 0.0409(6) Uani d . 1 . .
    H H23 0.5486 0.2347 0.2225 0.049 Uiso calc R 1 . .
    C C24 0.51230(8) 0.4830(3) 0.19257(5) 0.0391(5) Uani d . 1 . .
    H H24 0.4767 0.4554 0.1936 0.047 Uiso calc R 1 . .
    C C25 0.52287(7) 0.6526(3) 0.17406(5) 0.0321(5) Uani d . 1 . .
    H H25 0.4938 0.7398 0.1616 0.039 Uiso calc R 1 . .
    C C26 0.57499(7) 0.6995(3) 0.17309(5) 0.0255(5) Uani d . 1 . .
    C C27 0.58532(8) 0.8871(3) 0.15428(5) 0.0300(5) Uani d . 1 . .
    O O28 0.53969(4) 0.97894(19) 0.13458(3) 0.0327(3) Uani d . 1 . .
    C C29 0.54562(7) 1.1712(3) 0.11641(5) 0.0317(5) Uani d . 1 . .
    H H29A 0.5767 1.1605 0.1064 0.038 Uiso calc R 1 . .
    H H29B 0.5525 1.2873 0.1339 0.038 Uiso calc R 1 . .
    C C30 0.49414(7) 1.2116(3) 0.08609(5) 0.0244(5) Uani d . 1 . .
    C C31 0.48638(7) 1.0487(3) 0.05613(4) 0.0301(5) Uani d . 1 . .
    H H31A 0.5183 1.0480 0.0469 0.036 Uiso calc R 1 . .
    H H31B 0.4831 0.9098 0.0661 0.036 Uiso calc R 1 . .
    C C32 0.43554(7) 1.0966(3) 0.02513(5) 0.0310(5) Uani d . 1 . .
    H H32 0.4308 0.9889 0.0059 0.037 Uiso calc R 1 . .
    C C33 0.38650(7) 1.0953(3) 0.03946(5) 0.0374(6) Uani d . 1 . .
    H H33A 0.3825 0.9568 0.0494 0.045 Uiso calc R 1 . .
    H H33B 0.3535 1.1249 0.0195 0.045 Uiso calc R 1 . .
    C C34 0.39332(7) 1.2585(3) 0.06906(5) 0.0343(5) Uani d . 1 . .
    H H34 0.3611 1.2570 0.0784 0.041 Uiso calc R 1 . .
    C C35 0.39899(7) 1.4717(3) 0.05345(5) 0.0368(5) Uani d . 1 . .
    H H35A 0.4035 1.5783 0.0725 0.044 Uiso calc R 1 . .
    H H35B 0.3659 1.5047 0.0337 0.044 Uiso calc R 1 . .
    C C36 0.44816(7) 1.4731(3) 0.03881(5) 0.0308(5) Uani d . 1 . .
    H H36 0.4518 1.6128 0.0286 0.037 Uiso calc R 1 . .
    C C37 0.49895(7) 1.4253(3) 0.06989(4) 0.0286(5) Uani d . 1 . .
    H H37A 0.5038 1.5326 0.0889 0.034 Uiso calc R 1 . .
    H H37B 0.5310 1.4280 0.0608 0.034 Uiso calc R 1 . .
    C C38 0.44432(6) 1.2112(3) 0.09989(4) 0.0306(5) Uani d . 1 . .
    H H38A 0.4407 1.0740 0.1104 0.037 Uiso calc R 1 . .
    H H38B 0.4488 1.3165 0.1192 0.037 Uiso calc R 1 . .
    C C39 0.44104(7) 1.3093(3) 0.00931(5) 0.0346(5) Uani d . 1 . .
    H H39A 0.4727 1.3104 -0.0002 0.041 Uiso calc R 1 . .
    H H39B 0.4083 1.3401 -0.0109 0.041 Uiso calc R 1 . .
    H H1B 0.2805(7) 0.125(3) 0.2443(5) 0.054(7) Uiso d . 1 . .
    H H21B 0.6966(9) 0.517(3) 0.2037(6) 0.094(10) Uiso d . 1 . .
    H H1A 0.3045(8) -0.098(3) 0.2590(5) 0.073(9) Uiso d . 1 . .
    H H21A 0.6781(7) 0.722(3) 0.1807(5) 0.058(8) Uiso d . 1 . .
loop_
    _atom_site_aniso_label
    _atom_site_aniso_U_11
    _atom_site_aniso_U_22
    _atom_site_aniso_U_33
    _atom_site_aniso_U_12
    _atom_site_aniso_U_13
    _atom_site_aniso_U_23
    O1 0.0435(9) 0.0695(12) 0.0492(10) 0.0164(8) 0.0257(8) 0.0112(8)
    N1 0.0432(12) 0.0529(16) 0.0355(13) -0.0100(12) 0.0158(10) 0.0053(12)
    C1 0.0284(12) 0.0392(14) 0.0219(12) -0.0115(11) 0.0062(10) -0.0021(11)
    C2 0.0480(14) 0.0317(14) 0.0287(13) -0.0019(12) 0.0061(12) 0.0079(11)
    C3 0.0460(14) 0.0404(15) 0.0404(14) 0.0098(11) 0.0127(12) 0.0029(12)
    C4 0.0452(14) 0.0486(16) 0.0421(15) 0.0107(12) 0.0240(11) 0.0114(13)
    C5 0.0370(13) 0.0396(15) 0.0274(13) 0.0035(11) 0.0133(11) 0.0069(11)
    C6 0.0211(11) 0.0283(13) 0.0240(12) -0.0006(10) 0.0035(10) 0.0013(10)
    C7 0.0334(13) 0.0379(14) 0.0240(13) -0.0071(11) 0.0083(11) 0.0017(12)
    O8 0.0392(8) 0.0427(9) 0.0329(9) 0.0116(7) 0.0091(7) 0.0055(8)
    C9 0.0362(12) 0.0390(14) 0.0389(14) 0.0087(11) 0.0042(11) -0.0053(11)
    C10 0.0303(12) 0.0310(13) 0.0191(12) -0.0015(10) 0.0051(10) 0.0010(10)
    C11 0.0352(11) 0.0279(12) 0.0277(12) -0.0031(10) 0.0131(9) -0.0019(10)
    C12 0.0372(12) 0.0319(14) 0.0252(13) -0.0100(10) 0.0050(10) -0.0052(10)
    C13 0.0366(12) 0.0472(15) 0.0293(13) -0.0004(12) 0.0083(10) 0.0025(12)
    C14 0.0384(13) 0.0295(14) 0.0361(14) 0.0084(10) 0.0092(11) 0.0024(11)
    C15 0.0450(13) 0.0280(13) 0.0428(14) -0.0057(11) 0.0123(11) 0.0031(11)
    C16 0.0337(12) 0.0318(13) 0.0392(14) -0.0045(11) 0.0160(11) 0.0013(11)
    C17 0.0271(11) 0.0305(13) 0.0439(15) 0.0009(10) 0.0070(11) -0.0006(11)
    C18 0.0416(12) 0.0302(13) 0.0296(13) 0.0076(10) 0.0114(10) 0.0003(10)
    C19 0.0480(13) 0.0329(13) 0.0283(13) 0.0034(11) 0.0146(11) 0.0038(11)
    O21 0.0267(8) 0.0497(10) 0.0507(10) -0.0001(8) 0.0104(7) 0.0114(8)
    N21 0.0338(13) 0.0507(15) 0.0521(14) 0.0090(12) 0.0077(11) 0.0114(12)
    C21 0.0349(13) 0.0371(14) 0.0206(12) 0.0017(11) 0.0077(10) -0.0049(11)
    C22 0.0454(14) 0.0353(14) 0.0266(13) 0.0074(12) 0.0016(11) 0.0000(11)
    C23 0.0613(16) 0.0279(14) 0.0324(14) -0.0001(12) 0.0122(13) 0.0038(11)
    C24 0.0408(13) 0.0379(14) 0.0427(14) -0.0015(12) 0.0186(11) 0.0032(12)
    C25 0.0354(13) 0.0299(13) 0.0298(13) 0.0041(10) 0.0073(10) 0.0020(11)
    C26 0.0280(12) 0.0264(13) 0.0221(12) 0.0030(10) 0.0072(10) 0.0013(10)
    C27 0.0255(12) 0.0394(14) 0.0240(12) 0.0069(11) 0.0055(11) -0.0005(11)
    O28 0.0267(7) 0.0332(9) 0.0345(8) -0.0012(7) 0.0032(6) 0.0119(7)
    C29 0.0330(12) 0.0282(13) 0.0311(13) -0.0032(10) 0.0049(10) 0.0056(11)
    C30 0.0262(11) 0.0238(12) 0.0217(12) -0.0007(9) 0.0046(10) 0.0022(10)
    C31 0.0364(12) 0.0224(12) 0.0313(12) -0.0003(10) 0.0095(10) 0.0026(10)
    C32 0.0429(13) 0.0259(13) 0.0221(12) -0.0067(10) 0.0063(11) -0.0050(10)
    C33 0.0316(12) 0.0385(14) 0.0341(13) -0.0098(10) -0.0030(11) 0.0100(11)
    C34 0.0256(12) 0.0456(15) 0.0324(13) 0.0023(10) 0.0095(10) 0.0097(12)
    C35 0.0359(12) 0.0401(15) 0.0310(13) 0.0075(11) 0.0044(10) 0.0030(11)
    C36 0.0384(12) 0.0232(12) 0.0299(13) -0.0018(10) 0.0086(10) 0.0068(11)
    C37 0.0327(11) 0.0248(13) 0.0272(12) -0.0028(10) 0.0071(10) 0.0006(10)
    C38 0.0354(12) 0.0332(13) 0.0240(12) -0.0009(10) 0.0099(10) 0.0031(10)
    C39 0.0357(12) 0.0363(14) 0.0290(13) -0.0015(10) 0.0051(10) 0.0043(11)
_geom_special_details
;
All e.s.d.'s (except the e.s.d. in the dihedral angle between two l.s. planes)
are estimated using the full covariance matrix. The cell e.s.d.'s are taken
into account individually in the estimation of e.s.d.'s in distances, angles
and torsion angles; correlations between e.s.d.'s in cell parameters are only
used when they are defined by crystal symmetry. An approximate (isotropic)
treatment of cell e.s.d.'s is used for estimating e.s.d.'s involving l.s.
planes.
;
loop_
    _geom_bond_atom_site_label_1
    _geom_bond_atom_site_label_2
    _geom_bond_site_symmetry_2
    _geom_bond_distance
    _geom_bond_publ_flag
    O1 C7 . 1.211(2) ?
    N1 C1 . 1.372(2) ?
    N1 H1B . 0.961(17) ?
    N1 H1A . 0.913(19) ?
    C1 C2 . 1.399(2) ?
    C1 C6 . 1.412(2) ?
    C2 C3 . 1.370(2) ?
    C2 H2 . 0.9500 ?
    C3 C4 . 1.384(2) ?
    C3 H3 . 0.9500 ?
    C4 C5 . 1.368(2) ?
    C4 H4 . 0.9500 ?
    C5 C6 . 1.392(2) ?
    C5 H5 . 0.9500 ?
    C6 C7 . 1.476(2) ?
    C7 O8 . 1.3379(19) ?
    O8 C9 . 1.4688(18) ?
    C9 C10 . 1.512(2) ?
    C9 H9A . 0.9900 ?
    C9 H9B . 0.9900 ?
    C10 C17 . 1.530(2) ?
    C10 C11 . 1.535(2) ?
    C10 C18 . 1.540(2) ?
    C11 C12 . 1.535(2) ?
    C11 H11A . 0.9900 ?
    C11 H11B . 0.9900 ?
    C12 C13 . 1.519(2) ?
    C12 C19 . 1.528(2) ?
    C12 H12 . 1.0000 ?
    C13 C14 . 1.533(2) ?
    C13 H13A . 0.9900 ?
    C13 H13B . 0.9900 ?
    C14 C15 . 1.526(2) ?
    C14 C18 . 1.531(2) ?
    C14 H14 . 1.0000 ?
    C15 C16 . 1.526(2) ?
    C15 H15A . 0.9900 ?
    C15 H15B . 0.9900 ?
    C16 C19 . 1.523(2) ?
    C16 C17 . 1.534(2) ?
    C16 H16 . 1.0000 ?
    C17 H17A . 0.9900 ?
    C17 H17B . 0.9900 ?
    C18 H18A . 0.9900 ?
    C18 H18B . 0.9900 ?
    C19 H19A . 0.9900 ?
    C19 H19B . 0.9900 ?
    O21 C27 . 1.2222(19) ?
    N21 C21 . 1.368(2) ?
    N21 H21B . 0.90(2) ?
    N21 H21A . 0.912(18) ?
    C21 C22 . 1.400(2) ?
    C21 C26 . 1.408(2) ?
    C22 C23 . 1.365(2) ?
    C22 H22 . 0.9500 ?
    C23 C24 . 1.395(2) ?
    C23 H23 . 0.9500 ?
    C24 C25 . 1.378(2) ?
    C24 H24 . 0.9500 ?
    C25 C26 . 1.393(2) ?
    C25 H25 . 0.9500 ?
    C26 C27 . 1.476(2) ?
    C27 O28 . 1.3422(19) ?
    O28 C29 . 1.4562(18) ?
    C29 C30 . 1.518(2) ?
    C29 H29A . 0.9900 ?
    C29 H29B . 0.9900 ?
    C30 C38 . 1.531(2) ?
    C30 C31 . 1.533(2) ?
    C30 C37 . 1.535(2) ?
    C31 C32 . 1.531(2) ?
    C31 H31A . 0.9900 ?
    C31 H31B . 0.9900 ?
    C32 C33 . 1.524(2) ?
    C32 C39 . 1.526(2) ?
    C32 H32 . 1.0000 ?
    C33 C34 . 1.527(2) ?
    C33 H33A . 0.9900 ?
    C33 H33B . 0.9900 ?
    C34 C35 . 1.527(2) ?
    C34 C38 . 1.529(2) ?
    C34 H34 . 1.0000 ?
    C35 C36 . 1.535(2) ?
    C35 H35A . 0.9900 ?
    C35 H35B . 0.9900 ?
    C36 C39 . 1.526(2) ?
    C36 C37 . 1.531(2) ?
    C36 H36 . 1.0000 ?
    C37 H37A . 0.9900 ?
    C37 H37B . 0.9900 ?
    C38 H38A . 0.9900 ?
    C38 H38B . 0.9900 ?
    C39 H39A . 0.9900 ?
    C39 H39B . 0.9900 ?
loop_
    _geom_angle_atom_site_label_1
    _geom_angle_atom_site_label_2
    _geom_angle_atom_site_label_3
    _geom_angle_site_symmetry_1
    _geom_angle_site_symmetry_3
    _geom_angle
    _geom_angle_publ_flag
    C1 N1 H1B . . 117.1(11) ?
    C1 N1 H1A . . 116.6(13) ?
    H1B N1 H1A . . 117.9(18) ?
    N1 C1 C2 . . 119.7(2) ?
    N1 C1 C6 . . 122.2(2) ?
    C2 C1 C6 . . 117.99(18) ?
    C3 C2 C1 . . 121.22(19) ?
    C3 C2 H2 . . 119.4 ?
    C1 C2 H2 . . 119.4 ?
    C2 C3 C4 . . 121.0(2) ?
    C2 C3 H3 . . 119.5 ?
    C4 C3 H3 . . 119.5 ?
    C5 C4 C3 . . 118.41(19) ?
    C5 C4 H4 . . 120.8 ?
    C3 C4 H4 . . 120.8 ?
    C4 C5 C6 . . 122.36(19) ?
    C4 C5 H5 . . 118.8 ?
    C6 C5 H5 . . 118.8 ?
    C5 C6 C1 . . 118.95(18) ?
    C5 C6 C7 . . 120.69(18) ?
    C1 C6 C7 . . 120.29(18) ?
    O1 C7 O8 . . 122.43(19) ?
    O1 C7 C6 . . 125.50(19) ?
    O8 C7 C6 . . 112.08(18) ?
    C7 O8 C9 . . 117.37(15) ?
    O8 C9 C10 . . 108.72(15) ?
    O8 C9 H9A . . 109.9 ?
    C10 C9 H9A . . 109.9 ?
    O8 C9 H9B . . 109.9 ?
    C10 C9 H9B . . 109.9 ?
    H9A C9 H9B . . 108.3 ?
    C9 C10 C17 . . 112.57(15) ?
    C9 C10 C11 . . 110.47(15) ?
    C17 C10 C11 . . 108.91(15) ?
    C9 C10 C18 . . 107.19(15) ?
    C17 C10 C18 . . 109.11(15) ?
    C11 C10 C18 . . 108.48(14) ?
    C12 C11 C10 . . 110.00(14) ?
    C12 C11 H11A . . 109.7 ?
    C10 C11 H11A . . 109.7 ?
    C12 C11 H11B . . 109.7 ?
    C10 C11 H11B . . 109.7 ?
    H11A C11 H11B . . 108.2 ?
    C13 C12 C19 . . 109.38(16) ?
    C13 C12 C11 . . 109.92(15) ?
    C19 C12 C11 . . 109.37(14) ?
    C13 C12 H12 . . 109.4 ?
    C19 C12 H12 . . 109.4 ?
    C11 C12 H12 . . 109.4 ?
    C12 C13 C14 . . 109.60(14) ?
    C12 C13 H13A . . 109.7 ?
    C14 C13 H13A . . 109.7 ?
    C12 C13 H13B . . 109.7 ?
    C14 C13 H13B . . 109.8 ?
    H13A C13 H13B . . 108.2 ?
    C15 C14 C18 . . 109.61(15) ?
    C15 C14 C13 . . 109.02(15) ?
    C18 C14 C13 . . 109.49(15) ?
    C15 C14 H14 . . 109.6 ?
    C18 C14 H14 . . 109.6 ?
    C13 C14 H14 . . 109.6 ?
    C16 C15 C14 . . 109.49(15) ?
    C16 C15 H15A . . 109.8 ?
    C14 C15 H15A . . 109.8 ?
    C16 C15 H15B . . 109.8 ?
    C14 C15 H15B . . 109.8 ?
    H15A C15 H15B . . 108.2 ?
    C19 C16 C15 . . 109.71(15) ?
    C19 C16 C17 . . 109.71(15) ?
    C15 C16 C17 . . 109.45(15) ?
    C19 C16 H16 . . 109.3 ?
    C15 C16 H16 . . 109.3 ?
    C17 C16 H16 . . 109.3 ?
    C10 C17 C16 . . 109.93(14) ?
    C10 C17 H17A . . 109.7 ?
    C16 C17 H17A . . 109.7 ?
    C10 C17 H17B . . 109.7 ?
    C16 C17 H17B . . 109.7 ?
    H17A C17 H17B . . 108.2 ?
    C14 C18 C10 . . 110.02(14) ?
    C14 C18 H18A . . 109.7 ?
    C10 C18 H18A . . 109.7 ?
    C14 C18 H18B . . 109.7 ?
    C10 C18 H18B . . 109.7 ?
    H18A C18 H18B . . 108.2 ?
    C16 C19 C12 . . 109.24(15) ?
    C16 C19 H19A . . 109.8 ?
    C12 C19 H19A . . 109.8 ?
    C16 C19 H19B . . 109.8 ?
    C12 C19 H19B . . 109.8 ?
    H19A C19 H19B . . 108.3 ?
    C21 N21 H21B . . 119.5(14) ?
    C21 N21 H21A . . 118.2(12) ?
    H21B N21 H21A . . 122.0(18) ?
    N21 C21 C22 . . 118.7(2) ?
    N21 C21 C26 . . 123.3(2) ?
    C22 C21 C26 . . 117.94(19) ?
    C23 C22 C21 . . 121.48(19) ?
    C23 C22 H22 . . 119.3 ?
    C21 C22 H22 . . 119.3 ?
    C22 C23 C24 . . 120.88(19) ?
    C22 C23 H23 . . 119.6 ?
    C24 C23 H23 . . 119.6 ?
    C25 C24 C23 . . 118.35(18) ?
    C25 C24 H24 . . 120.8 ?
    C23 C24 H24 . . 120.8 ?
    C24 C25 C26 . . 121.76(18) ?
    C24 C25 H25 . . 119.1 ?
    C26 C25 H25 . . 119.1 ?
    C25 C26 C21 . . 119.53(18) ?
    C25 C26 C27 . . 120.45(17) ?
    C21 C26 C27 . . 120.00(18) ?
    O21 C27 O28 . . 122.17(18) ?
    O21 C27 C26 . . 125.10(18) ?
    O28 C27 C26 . . 112.73(17) ?
    C27 O28 C29 . . 116.84(14) ?
    O28 C29 C30 . . 109.06(14) ?
    O28 C29 H29A . . 109.9 ?
    C30 C29 H29A . . 109.9 ?
    O28 C29 H29B . . 109.9 ?
    C30 C29 H29B . . 109.9 ?
    H29A C29 H29B . . 108.3 ?
    C29 C30 C38 . . 111.68(14) ?
    C29 C30 C31 . . 110.92(14) ?
    C38 C30 C31 . . 108.83(14) ?
    C29 C30 C37 . . 108.17(14) ?
    C38 C30 C37 . . 108.64(14) ?
    C31 C30 C37 . . 108.53(14) ?
    C32 C31 C30 . . 110.24(14) ?
    C32 C31 H31A . . 109.6 ?
    C30 C31 H31A . . 109.6 ?
    C32 C31 H31B . . 109.6 ?
    C30 C31 H31B . . 109.6 ?
    H31A C31 H31B . . 108.1 ?
    C33 C32 C39 . . 109.54(15) ?
    C33 C32 C31 . . 109.36(15) ?
    C39 C32 C31 . . 109.63(15) ?
    C33 C32 H32 . . 109.4 ?
    C39 C32 H32 . . 109.4 ?
    C31 C32 H32 . . 109.4 ?
    C32 C33 C34 . . 109.93(15) ?
    C32 C33 H33A . . 109.7 ?
    C34 C33 H33A . . 109.7 ?
    C32 C33 H33B . . 109.7 ?
    C34 C33 H33B . . 109.7 ?
    H33A C33 H33B . . 108.2 ?
    C33 C34 C35 . . 109.28(15) ?
    C33 C34 C38 . . 109.33(15) ?
    C35 C34 C38 . . 109.11(15) ?
    C33 C34 H34 . . 109.7 ?
    C35 C34 H34 . . 109.7 ?
    C38 C34 H34 . . 109.7 ?
    C34 C35 C36 . . 109.62(15) ?
    C34 C35 H35A . . 109.7 ?
    C36 C35 H35A . . 109.7 ?
    C34 C35 H35B . . 109.7 ?
    C36 C35 H35B . . 109.7 ?
    H35A C35 H35B . . 108.2 ?
    C39 C36 C37 . . 109.59(15) ?
    C39 C36 C35 . . 109.73(15) ?
    C37 C36 C35 . . 108.90(14) ?
    C39 C36 H36 . . 109.5 ?
    C37 C36 H36 . . 109.5 ?
    C35 C36 H36 . . 109.5 ?
    C36 C37 C30 . . 110.36(14) ?
    C36 C37 H37A . . 109.6 ?
    C30 C37 H37A . . 109.6 ?
    C36 C37 H37B . . 109.6 ?
    C30 C37 H37B . . 109.6 ?
    H37A C37 H37B . . 108.1 ?
    C34 C38 C30 . . 110.57(14) ?
    C34 C38 H38A . . 109.5 ?
    C30 C38 H38A . . 109.5 ?
    C34 C38 H38B . . 109.5 ?
    C30 C38 H38B . . 109.5 ?
    H38A C38 H38B . . 108.1 ?
    C36 C39 C32 . . 109.27(15) ?
    C36 C39 H39A . . 109.8 ?
    C32 C39 H39A . . 109.8 ?
    C36 C39 H39B . . 109.8 ?
    C32 C39 H39B . . 109.8 ?
    H39A C39 H39B . . 108.3 ?
loop_
    _geom_hbond_atom_site_label_D
    _geom_hbond_atom_site_label_H
    _geom_hbond_atom_site_label_A
    _geom_hbond_site_symmetry_A
    _geom_hbond_distance_DH
    _geom_hbond_distance_HA
    _geom_hbond_distance_DA
    _geom_hbond_angle_DHA
    N1 H1B O1 . 0.961(17) 2.030(18) 2.729(3) 128.0(14)
    N21 H21B N1 3 0.90(2) 2.64(2) 3.385(3) 140.9(17)
    N1 H1A O1 4_545 0.913(19) 2.47(2) 2.930(2) 111.4(15)
    N1 H1A N21 2_645 0.913(19) 2.60(2) 3.511(3) 173.4(17)
    N21 H21A O21 . 0.912(18) 2.014(19) 2.698(3) 130.6(16)
    N21 H21A O1 3 0.912(18) 2.641(18) 3.097(2) 111.8(14)
