# Supplementary material for: 1-Adamantylmethyl 2-amino­benzoate
Source: Acta Crystallogr Sect E Struct Rep Online. 2010 Nov 20;66(Pt 12):o3262. doi: 10.1107/S1600536810047276 (PMC3011654; doi:10.1107/S1600536810047276)
Supplement: Supplementary file 2 [file e-66-o3262-Isup2.hkl]

# 
# h,k,l, Fc-squared, Fo-squared, sigma(Fo-squared) and status flag 
# 
data_I
_shelx_title ' zs0938 in C2/c' 
_shelx_refln_list_code          4 
_shelx_F_calc_maximum      705.84 
_exptl_crystal_F_000      2464.00 
_reflns_d_resolution_high  0.8410 
 
loop_ 
 _symmetry_equiv_pos_as_xyz 
 'x, y, z' 
 '-x, y, -z+1/2' 
 'x+1/2, y+1/2, z' 
 '-x+1/2, y+1/2, -z+1/2' 
 '-x, -y, -z' 
 'x, -y, z-1/2' 
 '-x+1/2, -y+1/2, -z' 
 'x+1/2, -y+1/2, z-1/2' 
 
_cell_length_a    25.8665 
_cell_length_b     6.4575 
_cell_length_c    38.6173 
_cell_angle_alpha  90.000 
_cell_angle_beta  106.904 
_cell_angle_gamma  90.000 
 
_shelx_F_squared_multiplier     1.000 
 
loop_ 
 _refln_index_h 
 _refln_index_k 
 _refln_index_l 
 _refln_F_squared_calc 
 _refln_F_squared_meas 
 _refln_F_squared_sigma 
 _refln_observed_status 
   4   0   0    26018.76    25848.43    264.42 o 
   6   0   0    19137.04    17462.47    138.82 o 
   8   0   0      655.87      455.30     72.24 o 
  10   0   0     6085.24     5848.57     92.81 o 
  12   0   0     5724.43     5520.81     92.93 o 
  14   0   0      106.86      172.54     86.94 o 
  16   0   0     6155.68     6147.10    134.45 o 
  18   0   0     4282.56     4219.92    139.45 o 
  20   0   0     2032.06     1993.75    160.05 o 
  22   0   0     2068.10     2113.10    187.98 o 
  24   0   0     1598.12     1640.05    218.86 o 
  26   0   0     1229.82     1298.92    243.21 o 
  28   0   0     1650.93     2028.55    310.16 o 
   1   1   0     4185.60     4075.00     65.74 o 
   3   1   0     1109.30     1114.69     48.08 o 
   5   1   0    22672.86    22101.03    144.75 o 
   7   1   0      557.35      516.84     43.07 o 
   9   1   0     8031.75     7758.65     77.85 o 
  11   1   0     2182.10     2214.11     56.05 o 
  13   1   0        1.82        0.00     34.78 o 
  15   1   0      787.65      805.78     70.47 o 
  17   1   0     1997.68     1852.48     84.07 o 
  19   1   0     1463.34     1526.40    110.00 o 
  21   1   0     1028.26      993.17    130.62 o 
  23   1   0      949.31     1015.68    133.09 o 
  25   1   0     1403.30     1480.69    185.15 o 
  27   1   0       46.00       81.68    126.55 o 
  29   1   0      326.31       74.60    179.46 o 
   0   2   0    44992.63    47160.27    262.32 o 
   2   2   0     1603.50     1659.38     56.14 o 
   4   2   0     3609.62     3763.79     68.64 o 
   6   2   0     3952.24     3845.40     70.04 o 
   8   2   0      361.21      396.71     53.06 o 
  10   2   0    12008.98    12102.24    128.90 o 
  12   2   0     2189.01     2425.83     78.45 o 
  14   2   0      175.67      228.11     71.99 o 
  16   2   0       73.39       74.63     57.86 o 
  18   2   0     1930.43     1988.39    108.14 o 
  20   2   0       14.68       47.54    109.15 o 
  22   2   0      219.30      241.59    139.24 o 
  24   2   0      284.99      227.92    183.62 o 
  26   2   0        1.41       65.30    259.31 o 
  28   2   0       89.32        0.00     97.81 o 
   1   3   0      393.88      318.30     58.40 o 
   3   3   0      654.78      633.08     55.93 o 
   5   3   0     4280.12     4253.17     91.34 o 
   7   3   0     2754.70     2979.13     83.89 o 
   9   3   0     2293.69     2382.45     72.48 o 
  11   3   0      212.04      183.10     78.70 o 
  13   3   0      574.98      456.23     83.93 o 
  15   3   0      302.40      313.69     89.84 o 
  17   3   0     2950.34     2826.60    116.67 o 
  19   3   0      161.92      156.67    111.96 o 
  21   3   0      849.87      916.17    165.81 o 
  23   3   0       23.97        0.00     43.98 o 
  25   3   0      195.42      120.12    202.86 o 
  27   3   0       48.28       72.88    255.10 o 
   0   4   0     1371.76     1447.64    126.19 o 
   2   4   0       74.36        5.31     25.18 o 
   4   4   0      589.91      529.92     85.38 o 
   6   4   0     3867.71     3844.07    106.84 o 
   8   4   0       85.47       24.40     43.09 o 
  10   4   0      103.48        0.00     26.83 o 
  12   4   0     1352.26     1342.52    108.81 o 
  14   4   0      811.82      725.23     99.64 o 
  16   4   0      589.16      445.68    114.54 o 
  18   4   0       46.40       11.92     78.15 o 
  20   4   0     1859.20     1914.51    182.53 o 
  22   4   0        2.01       15.94    120.09 o 
  24   4   0       10.95       13.19    181.51 o 
   1   5   0       93.00       14.74     32.13 o 
   3   5   0     1107.65     1099.04    110.06 o 
   5   5   0     5460.34     5412.65    135.04 o 
   7   5   0     1413.24     1216.96    146.86 o 
   9   5   0      149.12       16.69     65.46 o 
  11   5   0      316.20      350.24    130.19 o 
  13   5   0      162.23      356.54    133.18 o 
  15   5   0      534.57      474.64    126.87 o 
  17   5   0       21.45        0.00    116.02 o 
  19   5   0     1553.15     1600.07    207.81 o 
  21   5   0        0.09        0.00    188.51 o 
   0   6   0      150.51      185.36    175.55 o 
   2   6   0      119.47        0.00     36.82 o 
   4   6   0      824.50      739.94    146.14 o 
   6   6   0        1.05        0.00     87.61 o 
   8   6   0      656.40      639.97    166.20 o 
  10   6   0     1448.61     1371.98    175.50 o 
  12   6   0      429.94      393.85    184.92 o 
  14   6   0       30.69       88.07    222.09 o 
  16   6   0      186.15       15.06    207.92 o 
  18   6   0      354.60      422.30    243.05 o 
   1   7   0      117.55       34.64    100.83 o 
   3   7   0      402.59      326.42    192.60 o 
   5   7   0      345.05       82.32    124.23 o 
   7   7   0        0.66        1.97    123.46 o 
   9   7   0        3.22        0.00    163.70 o 
  11   7   0       84.73       74.31    244.01 o 
 -29   1   1       31.64        0.00    238.07 o 
 -27   1   1       53.96       23.10    140.36 o 
 -25   1   1       25.37       72.67    152.68 o 
 -23   1   1      163.24       57.85     89.72 o 
 -21   1   1     2993.69     2909.01    153.63 o 
 -19   1   1    15787.18    15869.36    201.86 o 
 -17   1   1     1681.15     1786.49     84.47 o 
 -15   1   1      153.34      164.48     55.25 o 
 -13   1   1      406.10      398.29     53.03 o 
 -11   1   1     1278.81     1251.25     51.46 o 
  -9   1   1     1133.98     1090.74     50.92 o 
  -7   1   1        3.62        0.00      9.46 o 
  -5   1   1     1648.84     1742.01     55.22 o 
  -3   1   1    84641.94    82377.37    265.48 o 
  -1   1   1       57.49       67.08     47.86 o 
   1   1   1    32061.93    30104.17    443.11 o 
   3   1   1   102267.26   101713.09    309.55 o 
   5   1   1     3613.58     3595.02     66.30 o 
   7   1   1       29.49        1.48     12.17 o 
   9   1   1      304.27      207.19     41.09 o 
  11   1   1     4507.87     4459.11     68.79 o 
  13   1   1      343.26      330.64     53.18 o 
  15   1   1      175.95      171.16     60.58 o 
  17   1   1      426.05      356.19     71.81 o 
  19   1   1      540.81      606.25     87.90 o 
  21   1   1      155.28      236.98    106.75 o 
  23   1   1     1117.95     1145.13    161.32 o 
  25   1   1       26.50       39.45    110.29 o 
  27   1   1        9.47        0.00    111.33 o 
 -28   2   1       96.51       24.27     67.99 o 
 -26   2   1       11.03      184.16    241.61 o 
 -24   2   1       74.12       80.94    132.76 o 
 -22   2   1     1466.79     1335.04    170.71 o 
 -20   2   1        4.08        0.00     97.74 o 
 -18   2   1      417.52      455.32     97.45 o 
 -16   2   1      570.51      572.40     83.89 o 
 -14   2   1     3232.67     3303.33     92.98 o 
 -12   2   1     5966.76     5813.61    101.41 o 
 -10   2   1     8334.76     8737.48    111.58 o 
  -8   2   1      374.53      355.34     54.63 o 
  -6   2   1      681.54      757.68     58.20 o 
  -4   2   1     1360.78     1220.80     61.88 o 
  -2   2   1     3253.96     3294.91     89.01 o 
   0   2   1     2558.99     2619.05     61.70 o 
   2   2   1      751.85      694.08     51.04 o 
   4   2   1        1.92        0.00     40.35 o 
   6   2   1    12065.26    12300.45    106.30 o 
   8   2   1      369.48      310.93     64.53 o 
  10   2   1     7719.45     8074.40    110.36 o 
  12   2   1     4421.52     4545.48     93.75 o 
  14   2   1      916.38      877.36     76.66 o 
  16   2   1      176.14      235.14     72.56 o 
  18   2   1      121.31      155.14     85.62 o 
  20   2   1     1264.96     1370.55    137.51 o 
  22   2   1      693.44      450.87    166.26 o 
  24   2   1       13.57      111.58    162.91 o 
  26   2   1       55.56      232.72    237.04 o 
  28   2   1        5.43        0.00    246.63 o 
 -27   3   1      186.94      188.70    234.20 o 
 -25   3   1        0.39        0.00     79.22 o 
 -23   3   1     1404.71     1429.68    200.11 o 
 -21   3   1       16.90       20.70    136.34 o 
 -19   3   1     1466.42     1447.04    144.06 o 
 -17   3   1     1780.99     1686.61    121.03 o 
 -15   3   1     2561.22     2438.75    111.60 o 
 -13   3   1        0.28        0.00     44.36 o 
 -11   3   1        2.52       16.88     76.56 o 
  -9   3   1     6147.99     6283.14     94.95 o 
  -7   3   1    11747.67    12267.65    141.51 o 
  -5   3   1     8309.62     8531.67    102.43 o 
  -3   3   1     2901.74     2945.14     60.35 o 
  -1   3   1       43.56        4.02     33.81 o 
   1   3   1     2408.74     2570.76     70.49 o 
   3   3   1     1678.82     1630.07     67.43 o 
   5   3   1    15239.14    15753.87    154.60 o 
   7   3   1    10971.33    11499.73    123.51 o 
   9   3   1      407.62      293.53     67.03 o 
  11   3   1       44.51       13.14     36.68 o 
  13   3   1     1743.16     1574.78    100.95 o 
  15   3   1      243.32      255.47     83.82 o 
  17   3   1       21.70       24.18     83.47 o 
  19   3   1        9.19       88.61    125.58 o 
  21   3   1      147.99      125.96    135.83 o 
  23   3   1        7.43        0.00    101.42 o 
  25   3   1      481.04      387.06    235.34 o 
 -24   4   1      228.35      151.45    231.34 o 
 -22   4   1       33.54        3.52    111.75 o 
 -20   4   1      416.72      398.41    156.67 o 
 -18   4   1      878.02      964.33    150.49 o 
 -16   4   1       16.15        0.00     96.55 o 
 -14   4   1        1.31        0.00     59.38 o 
 -12   4   1        0.88        0.00     36.91 o 
 -10   4   1      126.21       20.67     43.47 o 
  -8   4   1      264.23      231.24     93.22 o 
  -6   4   1      385.66      411.57     85.46 o 
  -4   4   1      250.06      187.32     70.26 o 
  -2   4   1      394.83      259.48     77.66 o 
   0   4   1     9215.54     9538.76    129.48 o 
   2   4   1     1681.82     1759.38     85.27 o 
   4   4   1     6306.93     6473.67    111.60 o 
   6   4   1      367.01      387.49     83.14 o 
   8   4   1     1078.40      969.25    109.25 o 
  10   4   1        0.74        0.00     38.22 o 
  12   4   1      292.22      273.65     94.49 o 
  14   4   1      174.25       34.34     31.14 o 
  16   4   1        2.50        0.00     21.46 o 
  18   4   1      223.15      162.13    129.55 o 
  20   4   1       11.60       39.18    122.31 o 
  22   4   1        0.26       30.50    129.67 o 
  24   4   1      116.91       20.80    132.35 o 
 -21   5   1       39.52        0.00    121.59 o 
 -19   5   1       67.75      302.81    177.37 o 
 -17   5   1      340.98      307.83    150.27 o 
 -15   5   1      743.24      966.07    135.92 o 
 -13   5   1      769.23      838.61    143.88 o 
 -11   5   1     3006.70     2953.57    157.34 o 
  -9   5   1     1130.94      883.67    135.63 o 
  -7   5   1       86.56        0.00     84.35 o 
  -5   5   1     1505.75     1431.83    120.37 o 
  -3   5   1     5121.87     5236.72    124.42 o 
  -1   5   1      107.51       39.28     61.91 o 
   1   5   1      653.49      503.27    109.24 o 
   3   5   1     2049.64     1906.08    111.80 o 
   5   5   1       82.15        0.74     38.60 o 
   7   5   1      239.32      278.04    119.40 o 
   9   5   1       42.39       28.80     62.83 o 
  11   5   1     1138.55     1157.20    146.56 o 
  13   5   1      845.18      753.75    141.43 o 
  15   5   1      103.93      351.75    145.49 o 
  17   5   1      134.94      102.11    123.50 o 
  19   5   1      354.65      514.98    191.63 o 
  21   5   1      207.24      296.90    230.93 o 
 -18   6   1      439.28      552.55    234.73 o 
 -16   6   1       96.07        0.00    129.39 o 
 -14   6   1     1322.72     1173.81    227.56 o 
 -12   6   1      546.96      486.08    170.57 o 
 -10   6   1      869.74      860.96    183.53 o 
  -8   6   1      346.12      352.37    159.75 o 
  -6   6   1     1063.11     1156.26    169.20 o 
  -4   6   1      952.69      943.14    147.99 o 
  -2   6   1       41.58        0.00     96.67 o 
   0   6   1     2290.96     2275.06    148.43 o 
   2   6   1      573.00      428.97    147.28 o 
   4   6   1      231.55      331.59    135.51 o 
   6   6   1      488.54      574.11    169.31 o 
   8   6   1     1983.81     1931.84    207.33 o 
  10   6   1        0.94       55.89    202.52 o 
  12   6   1       12.67        0.00     59.40 o 
  14   6   1       14.84        0.00    212.85 o 
  16   6   1      115.07       47.80    122.11 o 
  18   6   1       33.95        0.00    200.91 o 
 -11   7   1      404.19      430.34    256.05 o 
  -9   7   1       50.37       98.72    285.34 o 
  -7   7   1      174.52      161.21    247.66 o 
  -5   7   1      157.94       79.51    218.31 o 
  -3   7   1        0.16        0.00    157.71 o 
  -1   7   1      783.11      660.55    195.70 o 
   1   7   1       95.26        0.00    190.20 o 
   3   7   1      548.25      436.87    210.96 o 
   5   7   1       74.50        0.00    114.29 o 
   7   7   1      375.25      263.83    251.28 o 
   9   7   1      300.16      259.64    263.89 o 
  11   7   1       65.34      133.67    282.07 o 
 -28   0   2      939.93      959.31    267.89 o 
 -26   0   2      334.90      363.50    212.35 o 
 -24   0   2     2560.78     2062.69    215.81 o 
 -22   0   2      549.75      542.84    158.28 o 
 -20   0   2       49.76       43.61     67.87 o 
 -18   0   2     2350.76     2407.74    110.35 o 
 -16   0   2     1022.55      960.47     93.30 o 
 -14   0   2       64.22        0.00     36.49 o 
 -12   0   2     1661.69     1634.73     65.51 o 
 -10   0   2     2695.21     2547.05     63.23 o 
  -8   0   2    32658.89    31862.17    200.75 o 
  -6   0   2       81.30       55.06     60.04 o 
  -4   0   2    33553.94    32953.96    267.92 o 
   4   0   2    36622.99    34934.44    185.31 o 
   6   0   2     8768.50     8376.74     93.77 o 
   8   0   2     8743.01     8781.69    109.49 o 
  10   0   2     3515.14     3300.19     65.00 o 
  12   0   2      660.11      497.20     75.70 o 
  14   0   2      283.23      242.00     92.59 o 
  16   0   2     2255.83     2342.79    124.92 o 
  18   0   2      894.54     1047.38    113.71 o 
  20   0   2    16632.67    17060.92    238.93 o 
  22   0   2     7123.86     7250.85    218.48 o 
  24   0   2     3644.50     4087.21    225.42 o 
  26   0   2      313.31      259.20    217.57 o 
  28   0   2      660.38      896.02    275.63 o 
 -29   1   2       22.33       23.36     69.46 o 
 -27   1   2        0.01        0.00    107.09 o 
 -25   1   2       32.30        0.00     79.57 o 
 -23   1   2     1083.43      970.60    134.16 o 
 -21   1   2     2607.19     2512.21    149.61 o 
 -19   1   2     9349.56     9155.35    159.26 o 
 -17   1   2      321.20      255.78     69.79 o 
 -15   1   2     1475.28     1485.32     68.46 o 
 -13   1   2     7349.00     7725.42     89.05 o 
 -11   1   2     1010.77     1009.10     57.98 o 
  -9   1   2     7720.44     7388.66     81.21 o 
  -7   1   2       50.89        0.62     14.92 o 
  -5   1   2    35406.93    34610.51    176.46 o 
  -3   1   2     1976.14     1841.82     51.54 o 
  -1   1   2     3833.65     3971.72     63.69 o 
   1   1   2     4763.40     4875.51     68.55 o 
   3   1   2    16901.22    17226.69     96.27 o 
   5   1   2      827.58      860.76     47.83 o 
   7   1   2      113.93       58.57     29.61 o 
   9   1   2     3861.83     3850.32     61.10 o 
  11   1   2     1661.70     1581.02     54.06 o 
  13   1   2     3045.39     3055.25     68.27 o 
  15   1   2      470.57      425.69     67.13 o 
  17   1   2     2924.42     2862.97     88.59 o 
  19   1   2     5734.91     5776.84    109.63 o 
  21   1   2       57.54        0.00     76.48 o 
  23   1   2      941.91      779.31    157.22 o 
  25   1   2     1633.05     1708.01    166.53 o 
  27   1   2       77.87       31.70    165.40 o 
 -28   2   2       57.12        0.00     89.53 o 
 -26   2   2       13.59      198.94    225.50 o 
 -24   2   2        2.12       31.60    185.79 o 
 -22   2   2       37.41       85.97    129.18 o 
 -20   2   2        6.01       30.43    102.97 o 
 -18   2   2       96.58       19.41     31.30 o 
 -16   2   2        1.48        0.00     53.91 o 
 -14   2   2     5220.60     5302.40    105.08 o 
 -12   2   2      700.81      613.62     64.63 o 
 -10   2   2     9844.30    10005.27    117.34 o 
  -8   2   2        0.11       20.17     39.01 o 
  -6   2   2      161.26      156.00     60.41 o 
  -4   2   2     2148.76     2180.55     62.12 o 
  -2   2   2    15875.10    16348.79    115.32 o 
   0   2   2      504.86      455.55     48.05 o 
   2   2   2     2250.64     2169.71     56.69 o 
   4   2   2    14052.72    14409.71    110.11 o 
   6   2   2     7259.38     7382.15     86.81 o 
   8   2   2     1352.42     1256.17     72.34 o 
  10   2   2    16657.14    17876.50    155.47 o 
  12   2   2       95.91       69.96     28.09 o 
  14   2   2       11.43        0.00     25.20 o 
  16   2   2     2947.25     2847.28     95.19 o 
  18   2   2      197.54      145.17     89.84 o 
  20   2   2       48.13       40.36     87.14 o 
  22   2   2      438.85      521.11    138.91 o 
  24   2   2      594.26      566.84    171.50 o 
  26   2   2       79.61      129.07    179.81 o 
 -27   3   2       32.01        0.00    320.11 o 
 -25   3   2        3.50        0.00    190.88 o 
 -23   3   2        7.03       12.93     45.83 o 
 -21   3   2     1319.40     1345.58    168.73 o 
 -19   3   2      535.30      458.69    118.11 o 
 -17   3   2     1070.24     1154.93    125.47 o 
 -15   3   2      735.14      627.16     96.34 o 
 -13   3   2     4856.86     4906.29    112.18 o 
 -11   3   2     8497.61     8592.92    139.70 o 
  -9   3   2      146.34      115.80     62.51 o 
  -7   3   2    17576.05    19020.03    151.14 o 
  -5   3   2     4809.54     5041.21     83.66 o 
  -3   3   2    13988.46    14223.48    109.91 o 
  -1   3   2       12.87        0.00     35.31 o 
   1   3   2     6478.24     6570.75     94.85 o 
   3   3   2     4898.35     5008.58     85.64 o 
   5   3   2       97.03       17.74     36.85 o 
   7   3   2      259.48      217.92     59.46 o 
   9   3   2     1053.84     1174.31     79.86 o 
  11   3   2      974.98      941.63     97.07 o 
  13   3   2     1108.64     1095.22     96.72 o 
  15   3   2      542.48      385.39     90.02 o 
  17   3   2       25.59       16.39     81.23 o 
  19   3   2       43.58      157.33    110.10 o 
  21   3   2      622.94      563.84    156.93 o 
  23   3   2      388.45      232.47    163.60 o 
  25   3   2       32.13        0.00     84.47 o 
 -24   4   2      867.08     1115.88    226.26 o 
 -22   4   2        2.32        0.00    139.45 o 
 -20   4   2      720.90      685.84    165.58 o 
 -18   4   2     1923.08     1821.18    161.00 o 
 -16   4   2      607.65      639.55    114.84 o 
 -14   4   2      158.38       57.56     32.64 o 
 -12   4   2      929.15      870.61    106.20 o 
 -10   4   2      474.68      478.54     99.92 o 
  -8   4   2     1996.66     2075.86    104.88 o 
  -6   4   2     3564.96     3566.91    108.38 o 
  -4   4   2      216.36      238.80     73.53 o 
  -2   4   2     1710.62     1743.15     86.45 o 
   0   4   2     6736.83     6772.12    113.07 o 
   2   4   2      567.33      494.58     83.74 o 
   4   4   2        9.25        0.00     23.75 o 
   6   4   2      578.46      504.35     87.54 o 
   8   4   2       85.00       56.50     45.72 o 
  10   4   2      526.23      525.99    101.07 o 
  12   4   2      753.85      694.67     98.34 o 
  14   4   2      211.74      101.04    115.77 o 
  16   4   2      177.48      241.13    113.08 o 
  18   4   2       58.57        0.25     64.48 o 
  20   4   2      339.83      521.49    171.64 o 
  22   4   2      568.70      439.11    212.17 o 
  24   4   2       45.19      163.32    252.92 o 
 -21   5   2      212.59      343.52    195.75 o 
 -19   5   2     2228.18     2328.48    182.67 o 
 -17   5   2     2016.36     2173.26    170.48 o 
 -15   5   2        3.76        0.00     99.61 o 
 -13   5   2       59.05      106.57    121.10 o 
 -11   5   2     5252.77     5438.91    163.01 o 
  -9   5   2       29.11       46.73     85.15 o 
  -7   5   2     1089.01      954.22    125.77 o 
  -5   5   2      390.98      271.49    104.48 o 
  -3   5   2     2198.70     2123.31    115.96 o 
  -1   5   2       17.73        0.00     35.73 o 
   1   5   2     3165.91     3055.50    116.81 o 
   3   5   2     2633.42     2560.83    117.56 o 
   5   5   2      342.37      306.76    110.79 o 
   7   5   2       22.70       19.63    109.44 o 
   9   5   2      543.12      420.68    114.97 o 
  11   5   2       78.33        0.00     93.47 o 
  13   5   2     1169.37     1104.35    149.24 o 
  15   5   2     3610.73     3826.34    228.75 o 
  17   5   2       17.65       14.49    141.56 o 
  19   5   2        0.85       12.11    148.30 o 
  21   5   2        6.05        0.00    178.18 o 
 -18   6   2       13.48       23.34    118.79 o 
 -16   6   2       36.62      146.99    211.54 o 
 -14   6   2        4.06        0.00    100.56 o 
 -12   6   2      255.64      160.34    152.83 o 
 -10   6   2      309.15      276.19    175.56 o 
  -8   6   2        9.40        0.00    176.82 o 
  -6   6   2       57.29       49.20    161.65 o 
  -4   6   2      684.34      556.55    133.39 o 
  -2   6   2        1.79        0.00     71.06 o 
   0   6   2     3457.23     3438.50    155.20 o 
   2   6   2      161.37       11.73     58.64 o 
   4   6   2     2230.41     1949.77    170.56 o 
   6   6   2     4046.72     4351.70    193.64 o 
   8   6   2       19.35       38.29     97.32 o 
  10   6   2     1171.30     1155.58    196.85 o 
  12   6   2        4.07        0.00    111.00 o 
  14   6   2        8.51        0.00     63.63 o 
  16   6   2      171.10      246.84    231.76 o 
 -11   7   2        0.13      130.67    240.27 o 
  -9   7   2      195.67       20.55    277.69 o 
  -7   7   2       48.35        3.35     41.11 o 
  -5   7   2      931.83      880.07    228.07 o 
  -3   7   2      469.16      529.54    219.88 o 
  -1   7   2       58.00       33.34    165.65 o 
   1   7   2      462.30      481.51    220.40 o 
   3   7   2        0.03        0.00    112.33 o 
   5   7   2        0.17        0.00    128.12 o 
   7   7   2        3.19        0.00    153.65 o 
   9   7   2       16.92        0.00    171.90 o 
  11   7   2       58.53        0.00    152.49 o 
 -29   1   3      308.18      395.48    234.63 o 
 -27   1   3      387.71      355.29    185.77 o 
 -25   1   3      399.01      387.29    146.13 o 
 -23   1   3      489.43      412.62    147.01 o 
 -21   1   3     3038.63     3093.59    141.16 o 
 -19   1   3       43.01      119.46    107.31 o 
 -17   1   3     1027.04      935.40     90.55 o 
 -15   1   3      566.12      436.24     63.23 o 
 -13   1   3     2295.98     2210.58     63.58 o 
 -11   1   3     1116.43     1104.42     54.01 o 
  -9   1   3      384.47      312.33     43.48 o 
  -7   1   3     1124.80     1279.15     50.20 o 
  -5   1   3     7383.94     6838.32     80.31 o 
  -3   1   3     5789.36     5705.68     62.62 o 
  -1   1   3    15341.43    14999.08     94.99 o 
   1   1   3    88839.01    86511.06   1002.51 o 
   3   1   3     2873.66     2751.20     55.07 o 
   5   1   3    31596.50    31144.37    143.78 o 
   7   1   3    11138.18    11163.63     85.09 o 
   9   1   3      358.46      262.97     43.68 o 
  11   1   3     2193.12     2202.34     57.95 o 
  13   1   3      112.88       84.78     43.82 o 
  15   1   3     5141.65     4851.79     93.75 o 
  17   1   3     3529.50     3514.85     88.60 o 
  19   1   3      982.63      958.64     94.35 o 
  21   1   3      171.29       65.06     78.67 o 
  23   1   3     1216.95     1154.29    161.35 o 
  25   1   3        4.17        0.00     93.73 o 
  27   1   3     1078.71     1094.37    231.22 o 
 -28   2   3       10.37      162.79    223.33 o 
 -26   2   3      152.20      176.56    185.52 o 
 -24   2   3      853.29      807.48    187.09 o 
 -22   2   3      431.91      355.63    133.25 o 
 -20   2   3      947.07      783.34    134.44 o 
 -18   2   3      361.09      120.01     91.83 o 
 -16   2   3     2667.73     2662.15     95.72 o 
 -14   2   3       88.64      117.21     66.86 o 
 -12   2   3      266.30      250.38     58.12 o 
 -10   2   3      377.01      353.32     61.07 o 
  -8   2   3     2011.55     2032.01     71.55 o 
  -6   2   3     5828.74     6112.79     83.60 o 
  -4   2   3      142.06       97.85     51.72 o 
  -2   2   3      687.18      761.72     54.24 o 
   0   2   3    13726.93    13724.68    105.95 o 
   2   2   3     1108.77     1113.23     49.24 o 
   4   2   3     4741.75     4676.50     70.14 o 
   6   2   3    22140.60    23202.26    140.99 o 
   8   2   3      182.08       77.97     47.89 o 
  10   2   3      264.07      327.60     65.85 o 
  12   2   3     3160.73     3098.81     80.89 o 
  14   2   3       25.53        1.84     17.97 o 
  16   2   3      213.25      212.75     75.38 o 
  18   2   3      322.23      333.51     94.49 o 
  20   2   3       66.49       68.82    107.64 o 
  22   2   3       58.31       22.23     89.01 o 
  24   2   3        4.60      173.70    181.34 o 
  26   2   3      305.99      241.85    243.31 o 
 -27   3   3       16.79        0.00    131.85 o 
 -25   3   3       55.94        5.14    154.95 o 
 -23   3   3       36.68       51.16    133.24 o 
 -21   3   3      771.36      886.66    150.45 o 
 -19   3   3       10.48        0.00    104.64 o 
 -17   3   3       31.48       73.75     92.93 o 
 -15   3   3     1746.47     1609.82    101.02 o 
 -13   3   3      317.55      312.27     78.52 o 
 -11   3   3        0.34        0.00     18.66 o 
  -9   3   3     1697.75     1692.13     72.55 o 
  -7   3   3     2764.42     3001.26     77.54 o 
  -5   3   3     4267.71     4454.57     96.85 o 
  -3   3   3      255.47      173.69     51.06 o 
  -1   3   3     2421.64     2495.55     69.98 o 
   1   3   3     5819.62     5911.17     90.34 o 
   3   3   3     8634.16     8984.66    106.51 o 
   5   3   3     6970.63     6957.96    108.76 o 
   7   3   3      409.39      407.07     60.49 o 
   9   3   3     2007.67     2067.77     82.62 o 
  11   3   3     2056.59     1931.68    103.80 o 
  13   3   3      394.41      340.13     78.98 o 
  15   3   3      584.55      597.47     94.80 o 
  17   3   3      653.71      572.82    109.75 o 
  19   3   3     1865.09     1849.24    154.46 o 
  21   3   3     1105.68     1203.16    178.83 o 
  23   3   3      154.47       95.72    127.00 o 
  25   3   3      773.86      836.67    231.91 o 
 -24   4   3     1553.12     1871.39    218.36 o 
 -22   4   3       46.64       42.29    148.65 o 
 -20   4   3      175.78       44.12     56.02 o 
 -18   4   3        6.47        0.00     72.25 o 
 -16   4   3     2620.04     2599.54    117.66 o 
 -14   4   3       48.01       11.36     53.80 o 
 -12   4   3       78.68        3.42     21.69 o 
 -10   4   3      447.55      410.60    104.75 o 
  -8   4   3       27.47        0.00     24.93 o 
  -6   4   3        4.04        6.64     48.31 o 
  -4   4   3     4293.80     4372.86     99.01 o 
  -2   4   3      585.81      518.43     82.31 o 
   0   4   3     3388.97     3531.35     92.96 o 
   2   4   3     1125.06     1147.41     88.87 o 
   4   4   3      178.84      140.59     75.42 o 
   6   4   3       11.79        0.00     69.34 o 
   8   4   3      227.43       39.67     73.61 o 
  10   4   3       71.65        4.38     48.73 o 
  12   4   3      214.39      138.27     94.37 o 
  14   4   3      245.68      207.24    109.25 o 
  16   4   3        2.75        0.00     24.86 o 
  18   4   3      102.43      107.68    134.90 o 
  20   4   3     5647.76     5792.78    220.83 o 
  22   4   3      890.65      903.19    230.48 o 
  24   4   3      534.47      539.39    270.12 o 
 -21   5   3     2253.21     2549.93    213.86 o 
 -19   5   3      638.52      681.92    163.35 o 
 -17   5   3      463.54      444.66    151.01 o 
 -15   5   3      921.86     1068.36    130.11 o 
 -13   5   3      710.93      574.88    136.18 o 
 -11   5   3     2082.21     2131.60    179.54 o 
  -9   5   3       79.48       80.19    113.49 o 
  -7   5   3      697.81      489.46    114.17 o 
  -5   5   3      119.49       31.48     27.41 o 
  -3   5   3       42.02        9.42     61.59 o 
  -1   5   3      165.55      136.62     58.00 o 
   1   5   3     6401.36     6579.31    131.21 o 
   3   5   3       16.50        0.00     26.73 o 
   5   5   3      574.23      442.03    113.62 o 
   7   5   3       72.75       12.01     46.00 o 
   9   5   3      310.00      284.21    124.40 o 
  11   5   3       69.39        0.00     42.69 o 
  13   5   3      698.69      754.87    168.18 o 
  15   5   3      247.24      320.25    172.36 o 
  17   5   3      680.82      612.77    175.33 o 
  19   5   3        0.56        0.00    119.88 o 
  21   5   3      203.56      296.82    219.33 o 
 -18   6   3      212.20      406.23    223.37 o 
 -16   6   3      298.59      327.65    197.16 o 
 -14   6   3     1316.69     1256.04    201.07 o 
 -12   6   3       42.55       27.44    153.00 o 
 -10   6   3      310.26      214.91    172.86 o 
  -8   6   3     1278.15     1369.65    183.49 o 
  -6   6   3     1757.23     1620.31    168.99 o 
  -4   6   3      639.73      587.19    133.26 o 
  -2   6   3      530.92      461.56    140.48 o 
   0   6   3     1089.38     1062.78    146.83 o 
   2   6   3     1596.45     1434.26    164.65 o 
   4   6   3     2348.55     2332.32    200.34 o 
   6   6   3     1486.68     1438.84    205.07 o 
   8   6   3      431.35      408.91    215.86 o 
  10   6   3      595.94      424.20    178.82 o 
  12   6   3        0.01        0.33    166.85 o 
  14   6   3       92.04       30.18    138.36 o 
  16   6   3       13.22        1.27     42.71 o 
 -11   7   3      561.96      575.22    287.96 o 
  -9   7   3      664.02      783.34    229.76 o 
  -7   7   3      197.65      207.44    190.91 o 
  -5   7   3      959.52      998.75    233.92 o 
  -3   7   3        2.47        0.00    125.53 o 
  -1   7   3      384.26      290.52    213.58 o 
   1   7   3      231.04      160.02    209.66 o 
   3   7   3     1061.76      848.60    250.54 o 
   5   7   3        8.16        0.00    219.20 o 
   7   7   3      597.39      813.06    304.67 o 
   9   7   3        0.47        0.00     98.98 o 
  11   7   3      147.49      124.08    255.55 o 
 -30   0   4      403.13      165.25    287.61 o 
 -28   0   4      659.18      705.44    244.95 o 
 -26   0   4     2656.77     2902.84    244.27 o 
 -24   0   4    21714.31    23565.37    365.46 o 
 -22   0   4     1972.40     2339.26    186.32 o 
 -20   0   4     9251.67     9222.59    222.51 o 
 -18   0   4      406.31      383.72    106.66 o 
 -16   0   4     1376.01     1448.54    103.77 o 
 -14   0   4      523.83      439.68     70.33 o 
 -12   0   4     1108.12     1088.13     65.08 o 
 -10   0   4     8344.92     8533.64     98.68 o 
  -8   0   4     9376.24     9154.04    113.93 o 
  -6   0   4    13398.24    12677.61    156.60 o 
  -4   0   4   498215.03   468796.06   1594.37 o 
   4   0   4    58288.66    56217.57    220.18 o 
   6   0   4    18230.00    18587.13    147.10 o 
   8   0   4     5888.39     5555.37     93.60 o 
  10   0   4     1468.26     1385.35     58.50 o 
  12   0   4    17336.09    16792.42    151.40 o 
  14   0   4       57.62       20.90     70.91 o 
  16   0   4      717.58      808.68    117.01 o 
  18   0   4     8144.96     7806.59    195.38 o 
  20   0   4     2520.01     2530.71    137.53 o 
  22   0   4      656.58      596.00    156.20 o 
  24   0   4      534.73      704.91    208.41 o 
  26   0   4      353.67      247.69    185.51 o 
  28   0   4      735.14      596.70    296.21 o 
 -29   1   4      273.98      276.65    160.41 o 
 -27   1   4       91.55      114.78    159.81 o 
 -25   1   4      959.81      961.10    155.07 o 
 -23   1   4     4734.54     4905.71    175.34 o 
 -21   1   4      109.62      219.71    115.79 o 
 -19   1   4     1022.58      936.97    148.57 o 
 -17   1   4     3233.59     3201.64    120.58 o 
 -15   1   4     1666.79     1642.50     71.42 o 
 -13   1   4     7034.29     7137.40     90.20 o 
 -11   1   4     3738.11     3938.71     67.89 o 
  -9   1   4       62.91      146.05     43.90 o 
  -7   1   4      309.05      290.60     46.51 o 
  -5   1   4     2146.40     2042.85     44.83 o 
  -3   1   4     7235.64     6936.11     62.33 o 
  -1   1   4      409.39      543.73     48.05 o 
   1   1   4    10161.98    10006.59     92.99 o 
   3   1   4   119043.02   119832.50    521.89 o 
   5   1   4    13341.72    13597.79    112.20 o 
   7   1   4      329.14      295.59     41.83 o 
   9   1   4     4088.28     4051.39     63.29 o 
  11   1   4    18056.56    17868.69    124.06 o 
  13   1   4     1023.20      964.75     64.36 o 
  15   1   4     2373.86     2235.12     80.00 o 
  17   1   4      636.00      480.03     75.15 o 
  19   1   4      252.72      141.93     72.62 o 
  21   1   4     2140.09     1946.04    125.13 o 
  23   1   4      944.97      803.00    159.17 o 
  25   1   4       48.86        0.00    186.64 o 
  27   1   4        0.00       38.82    197.37 o 
 -28   2   4      137.26      250.54    217.63 o 
 -26   2   4      357.22      340.89    179.99 o 
 -24   2   4      668.79      555.48    199.83 o 
 -22   2   4      336.05      243.10    135.88 o 
 -20   2   4       14.44        0.00     90.79 o 
 -18   2   4      216.23      118.41     87.39 o 
 -16   2   4     2839.28     2842.01     97.05 o 
 -14   2   4        0.72        0.00     59.05 o 
 -12   2   4      721.70      606.58     67.79 o 
 -10   2   4     1587.80     1672.79     65.60 o 
  -8   2   4    17551.98    18198.44    139.76 o 
  -6   2   4    26958.04    27047.32    135.36 o 
  -4   2   4     2086.45     2038.97     59.88 o 
  -2   2   4     1562.05     1541.28     46.64 o 
   0   2   4     6774.60     6655.94     84.18 o 
   2   2   4      249.58      181.31     50.72 o 
   4   2   4    19704.68    18986.23    115.36 o 
   6   2   4    48293.34    48686.56    240.42 o 
   8   2   4    13653.75    13602.18    131.69 o 
  10   2   4     4200.40     4312.85     89.72 o 
  12   2   4     4030.20     4300.64     87.57 o 
  14   2   4       27.45       30.81     40.95 o 
  16   2   4      145.73      125.91     66.75 o 
  18   2   4      290.85      289.83     91.65 o 
  20   2   4     2177.57     2214.90    122.06 o 
  22   2   4      615.71      430.79    142.81 o 
  24   2   4      126.71      172.52    179.61 o 
  26   2   4      184.29      314.98    258.32 o 
 -27   3   4        4.57        0.00     58.68 o 
 -25   3   4       22.34        0.00     85.72 o 
 -23   3   4       79.16        0.00    148.31 o 
 -21   3   4     1538.72     1775.87    175.76 o 
 -19   3   4       80.20        4.17     55.40 o 
 -17   3   4        4.44       18.16     84.22 o 
 -15   3   4     1400.61     1341.03    103.67 o 
 -13   3   4      155.25      142.51     75.81 o 
 -11   3   4     1563.79     1385.40     74.49 o 
  -9   3   4     6499.42     6731.30     84.42 o 
  -7   3   4     1791.36     1794.52     73.61 o 
  -5   3   4     2317.10     2290.52     68.52 o 
  -3   3   4     2009.47     1999.95     58.13 o 
  -1   3   4       82.55       37.01     41.83 o 
   1   3   4      188.81      105.28     54.41 o 
   3   3   4     3942.73     3941.75     77.46 o 
   5   3   4        4.22        0.00     56.78 o 
   7   3   4       66.30       52.68     50.85 o 
   9   3   4       18.01       20.97     54.45 o 
  11   3   4      632.43      571.93     96.13 o 
  13   3   4      357.72      391.19     81.19 o 
  15   3   4       17.65        2.85     23.36 o 
  17   3   4      814.39      702.83    113.47 o 
  19   3   4      776.07      829.57    134.82 o 
  21   3   4      242.49      311.84    146.13 o 
  23   3   4     1870.41     1785.31    247.78 o 
  25   3   4       17.77        0.00     81.14 o 
 -24   4   4      413.57      504.84    193.92 o 
 -22   4   4      408.14      451.65    172.19 o 
 -20   4   4      639.60      610.34    142.99 o 
 -18   4   4     1134.95     1060.17    132.06 o 
 -16   4   4       78.47       28.60     92.96 o 
 -14   4   4        0.01        0.00     39.12 o 
 -12   4   4     1995.01     1933.98    115.95 o 
 -10   4   4     2721.33     2714.64    129.17 o 
  -8   4   4      566.88      550.25     90.55 o 
  -6   4   4      212.51      208.78     80.66 o 
  -4   4   4      534.78      560.78     83.64 o 
  -2   4   4       44.12        0.00     33.96 o 
   0   4   4     2965.51     2967.52     89.45 o 
   2   4   4      795.52      870.12     82.36 o 
   4   4   4      510.44      418.22     76.72 o 
   6   4   4     1729.08     1650.11    112.09 o 
   8   4   4     1889.56     1898.42    108.49 o 
  10   4   4     1733.56     1646.59    127.24 o 
  12   4   4      742.56      816.77    107.49 o 
  14   4   4        0.01        0.00     78.49 o 
  16   4   4      325.64      270.92    123.26 o 
  18   4   4        0.35        0.00     58.39 o 
  20   4   4       11.56       53.00    182.47 o 
  22   4   4      273.56      427.61    221.01 o 
  24   4   4      156.52      104.74    196.54 o 
 -21   5   4       35.21       91.42     84.13 o 
 -19   5   4       33.89       11.66     49.71 o 
 -17   5   4     1364.17     1340.06    161.28 o 
 -15   5   4      154.43      189.67    139.06 o 
 -13   5   4        1.73       50.90    131.33 o 
 -11   5   4     1590.87     1831.93    161.19 o 
  -9   5   4      121.36      113.28    124.38 o 
  -7   5   4      456.71      445.87    109.23 o 
  -5   5   4        0.39        4.86     29.24 o 
  -3   5   4       11.42        1.16     46.05 o 
  -1   5   4     1034.28      913.76    115.50 o 
   1   5   4     4063.27     3914.01    119.78 o 
   3   5   4     4928.11     4866.34    119.30 o 
   5   5   4        0.69        0.00     41.81 o 
   7   5   4       64.19       31.37    131.95 o 
   9   5   4      796.93      864.89    144.84 o 
  11   5   4     1123.82     1025.03    160.15 o 
  13   5   4      611.01      497.80    157.99 o 
  15   5   4     1049.86      905.29    184.73 o 
  17   5   4      571.48      606.10    170.92 o 
  19   5   4       75.39       24.09     99.51 o 
  21   5   4      453.81      504.93    253.61 o 
 -18   6   4       38.47       22.67    145.33 o 
 -16   6   4      218.77      193.70    190.53 o 
 -14   6   4      236.94      353.80    202.13 o 
 -12   6   4       92.43       82.52    145.16 o 
 -10   6   4     1488.12     1323.47    198.38 o 
  -8   6   4     1740.32     1918.61    197.26 o 
  -6   6   4       35.56        0.00     56.87 o 
  -4   6   4     1182.97     1232.88    157.83 o 
  -2   6   4      549.21      572.18    140.30 o 
   0   6   4      268.32      213.93    167.55 o 
   2   6   4      924.03      651.07    175.06 o 
   4   6   4        5.67        0.00    115.66 o 
   6   6   4     1985.88     1863.24    222.45 o 
   8   6   4      355.61      311.71    199.25 o 
  10   6   4        0.78        0.00    183.61 o 
  12   6   4        1.07        0.00    191.13 o 
  14   6   4      540.76      721.27    224.32 o 
  16   6   4      180.11      114.24    236.84 o 
 -11   7   4       79.29      123.90    242.93 o 
  -9   7   4      352.57      315.26    231.92 o 
  -7   7   4     1233.58     1275.17    232.35 o 
  -5   7   4       96.41      187.09    313.15 o 
  -3   7   4      114.86       14.08    259.47 o 
  -1   7   4       37.52       80.65    160.63 o 
   1   7   4        7.10       40.67     89.47 o 
   3   7   4      328.43      337.29    237.07 o 
   5   7   4      267.10      235.39    311.33 o 
   7   7   4       21.95        0.00    123.31 o 
   9   7   4       30.22        0.00    159.60 o 
  11   7   4       33.60        0.00    282.35 o 
 -29   1   5       27.25       31.66     50.91 o 
 -27   1   5       77.54       59.07    102.99 o 
 -25   1   5        4.82       46.27     99.89 o 
 -23   1   5     6056.74     5990.81    189.37 o 
 -21   1   5       57.96       29.94    124.28 o 
 -19   1   5       15.79       77.34    102.50 o 
 -17   1   5      433.36      318.53     85.63 o 
 -15   1   5        0.90        0.00     33.15 o 
 -13   1   5     1949.78     1999.99     61.31 o 
 -11   1   5     1944.20     1961.19     61.27 o 
  -9   1   5      922.92      857.96     49.75 o 
  -7   1   5    12282.71    12185.30     93.10 o 
  -5   1   5       59.34       57.38     37.10 o 
  -3   1   5    12600.97    12444.83     72.07 o 
  -1   1   5   188628.13   186343.20    697.57 o 
   1   1   5     3003.38     2708.36    111.94 o 
   3   1   5     7826.16     7941.07    109.95 o 
   5   1   5       32.40       98.34     49.51 o 
   7   1   5     1686.51     1593.71     48.79 o 
   9   1   5     2030.23     2057.16     52.98 o 
  11   1   5      756.96      872.87     53.83 o 
  13   1   5     3735.61     3670.02     72.92 o 
  15   1   5      510.39      560.05     65.36 o 
  17   1   5       76.17      112.26     70.54 o 
  19   1   5       21.49       30.80     29.58 o 
  21   1   5       65.85       38.59     63.95 o 
  23   1   5      522.87      533.38    152.42 o 
  25   1   5        5.88        0.00    101.40 o 
  27   1   5        0.90        0.00    139.34 o 
 -28   2   5       11.95        0.00    152.21 o 
 -26   2   5      231.92      173.84    177.87 o 
 -24   2   5      117.00       44.57    163.15 o 
 -22   2   5       69.33        3.07    139.52 o 
 -20   2   5      163.46       23.37     72.58 o 
 -18   2   5     2136.27     2112.94    124.73 o 
 -16   2   5     1555.36     1490.64     96.73 o 
 -14   2   5      486.59      471.86     73.50 o 
 -12   2   5     1561.15     1549.23     74.06 o 
 -10   2   5       57.62       51.69     35.45 o 
  -8   2   5      560.98      552.71     51.88 o 
  -6   2   5     7887.23     7721.58     78.09 o 
  -4   2   5     3441.70     3348.98     68.62 o 
  -2   2   5     2844.04     2963.69     55.25 o 
   0   2   5     2271.83     2071.23     47.58 o 
   2   2   5     1318.53     1227.32     43.86 o 
   4   2   5    18427.91    18017.54    112.41 o 
   6   2   5    17874.47    18214.81    149.44 o 
   8   2   5     6324.22     6581.86     99.24 o 
  10   2   5     2115.69     2169.73     77.25 o 
  12   2   5        7.99       13.13     27.76 o 
  14   2   5      603.79      468.59     76.31 o 
  16   2   5      505.12      443.26     85.69 o 
  18   2   5        2.77        0.00     85.14 o 
  20   2   5       50.16       32.51     60.69 o 
  22   2   5      511.81      468.61    144.14 o 
  24   2   5      233.15      242.33    178.60 o 
  26   2   5       22.17      227.47    351.39 o 
 -27   3   5       27.05        0.00    115.50 o 
 -25   3   5        5.91        0.00     90.97 o 
 -23   3   5      104.40      147.84    169.26 o 
 -21   3   5     1049.44      928.33    164.32 o 
 -19   3   5      330.90      330.17    104.31 o 
 -17   3   5     3248.67     3374.16    134.35 o 
 -15   3   5      883.17      736.19     91.32 o 
 -13   3   5      238.86      251.48     73.92 o 
 -11   3   5      136.46      114.71     51.13 o 
  -9   3   5      521.67      445.53     73.00 o 
  -7   3   5      411.27      313.06     72.68 o 
  -5   3   5       67.42       60.68     59.79 o 
  -3   3   5        0.64       28.64     51.23 o 
  -1   3   5    21608.17    22560.34    133.94 o 
   1   3   5      617.05      517.80     53.47 o 
   3   3   5       85.10        4.23     35.82 o 
   5   3   5     2678.16     2753.95     76.35 o 
   7   3   5     3249.75     3358.85     74.24 o 
   9   3   5     5249.98     5178.60    114.99 o 
  11   3   5     1530.41     1534.16    109.21 o 
  13   3   5       73.58       44.31     43.21 o 
  15   3   5      130.98       59.64     62.50 o 
  17   3   5     2556.04     2603.31    128.30 o 
  19   3   5     2558.72     2479.60    152.75 o 
  21   3   5      752.54      766.58    185.09 o 
  23   3   5       63.34        0.00    151.63 o 
  25   3   5        0.44        0.00    163.88 o 
 -24   4   5      254.86      320.78    196.12 o 
 -22   4   5       66.91       76.37    159.98 o 
 -20   4   5        3.21        0.31     28.41 o 
 -18   4   5      162.12       95.66    123.23 o 
 -16   4   5     2989.76     3068.11    119.36 o 
 -14   4   5        4.23        0.00     24.96 o 
 -12   4   5      483.47      380.76     95.38 o 
 -10   4   5     2744.07     2870.15    130.96 o 
  -8   4   5       21.60        0.00     55.85 o 
  -6   4   5       20.89       20.63     58.67 o 
  -4   4   5     3242.63     3296.77     94.86 o 
  -2   4   5      530.07      437.73     85.34 o 
   0   4   5     9540.40     9712.14    130.13 o 
   2   4   5        3.27        2.82     59.74 o 
   4   4   5     1610.78     1629.30     95.23 o 
   6   4   5     1160.09     1108.65    106.97 o 
   8   4   5      345.86      270.32     91.23 o 
  10   4   5      173.94      115.74    108.76 o 
  12   4   5      875.07      732.11    110.60 o 
  14   4   5        0.06        0.00    123.11 o 
  16   4   5     1545.72     1330.69    135.63 o 
  18   4   5      905.81      905.29    160.58 o 
  20   4   5     1052.71     1105.52    219.70 o 
  22   4   5      790.90      797.49    224.98 o 
 -23   5   5       65.99       13.42     56.25 o 
 -21   5   5       34.14       12.51     77.40 o 
 -19   5   5      446.05      505.66    156.98 o 
 -17   5   5      345.80      386.68    151.11 o 
 -15   5   5        5.19      108.98     84.30 o 
 -13   5   5     2311.05     2214.11    173.83 o 
 -11   5   5        4.40       22.60     48.57 o 
  -9   5   5      368.63      354.67    127.67 o 
  -7   5   5       53.47        4.45     45.24 o 
  -5   5   5       64.14       29.57     33.31 o 
  -3   5   5      249.88      134.73    111.38 o 
  -1   5   5     6483.11     6557.97    131.72 o 
   1   5   5     2331.18     2186.24    114.79 o 
   3   5   5      396.69      414.48    109.79 o 
   5   5   5       47.33        0.00     81.09 o 
   7   5   5     3282.96     3191.60    165.45 o 
   9   5   5     1276.08     1115.26    159.15 o 
  11   5   5       65.57        0.00    159.77 o 
  13   5   5       38.35        0.00    137.13 o 
  15   5   5       75.67        0.00    156.59 o 
  17   5   5      247.13       88.24     70.77 o 
  19   5   5      288.37      325.56    199.13 o 
  21   5   5      575.12      790.39    326.86 o 
 -18   6   5       15.25      213.26    204.99 o 
 -16   6   5       35.49       89.66    180.93 o 
 -14   6   5     1179.46     1021.10    208.88 o 
 -12   6   5      106.38       56.44     85.31 o 
 -10   6   5      372.47      231.56    168.39 o 
  -8   6   5       15.58        0.00     83.84 o 
  -6   6   5     1205.70     1117.11    162.50 o 
  -4   6   5     1475.03     1295.37    161.38 o 
  -2   6   5      290.27      187.29    152.12 o 
   0   6   5       10.56        0.00    127.19 o 
   2   6   5       31.11        0.11    101.66 o 
   4   6   5     2063.11     1666.85    249.30 o 
   6   6   5     4761.13     4244.80    240.89 o 
   8   6   5      344.31      304.40    165.66 o 
  10   6   5        4.77        0.00    204.69 o 
  12   6   5      542.94      480.52    202.64 o 
  14   6   5      788.73      823.64    220.09 o 
  16   6   5        6.41        0.00    214.09 o 
 -11   7   5      532.92      583.73    249.75 o 
  -9   7   5        0.64        0.00    102.65 o 
  -7   7   5      128.69      138.68    387.55 o 
  -5   7   5      211.93      357.26    253.45 o 
  -3   7   5     1162.79     1428.84    228.21 o 
  -1   7   5      940.25     1092.51    218.47 o 
   1   7   5       82.22        0.00    123.35 o 
   3   7   5       96.09        0.00     73.91 o 
   5   7   5      136.21        0.00    204.88 o 
   7   7   5      155.39      268.93    227.75 o 
   9   7   5       20.52        0.00    104.09 o 
 -30   0   6        5.10        6.58    318.48 o 
 -28   0   6     1858.41     1955.68    277.22 o 
 -26   0   6      934.51     1087.13    215.29 o 
 -24   0   6      544.10      556.88    173.07 o 
 -22   0   6      262.94      275.70    139.31 o 
 -20   0   6     7413.48     7509.30    202.67 o 
 -18   0   6      481.69      483.79    129.57 o 
 -16   0   6      454.78      406.69     94.94 o 
 -14   0   6        9.79        6.59     59.63 o 
 -12   0   6     2813.97     2892.72     72.10 o 
 -10   0   6    44583.43    45888.11    206.41 o 
  -8   0   6     4425.18     4325.74     83.66 o 
  -6   0   6    38356.49    35899.41    174.58 o 
  -4   0   6   112861.63   109705.76    469.94 o 
  -2   0   6     6395.17     6175.37     92.24 o 
   0   0   6     2120.61     2041.78     94.56 o 
   2   0   6   160801.22   159338.61    512.38 o 
   4   0   6        0.00       30.88     34.68 o 
   6   0   6     1570.41     1653.97     69.25 o 
   8   0   6    13905.23    14318.88    191.80 o 
  10   0   6      604.91      523.37     60.70 o 
  12   0   6     2269.68     2255.71     87.31 o 
  14   0   6       64.51       89.88     98.28 o 
  16   0   6        4.81        0.36     14.12 o 
  18   0   6     9549.35     9693.04    215.40 o 
  20   0   6     4033.56     3930.00    190.66 o 
  22   0   6     2307.33     2588.69    178.57 o 
  24   0   6       41.94        0.00     39.86 o 
  26   0   6      121.08        0.00    204.52 o 
  28   0   6        0.22       54.28    537.59 o 
 -29   1   6      329.52      451.20    200.67 o 
 -27   1   6        0.15       41.94     64.96 o 
 -25   1   6      432.45      425.91    168.05 o 
 -23   1   6     8597.89     8929.25    209.29 o 
 -21   1   6      949.75     1042.84    132.94 o 
 -19   1   6     5010.10     4937.63    149.08 o 
 -17   1   6       55.30       98.76     94.56 o 
 -15   1   6      414.50      401.60     69.12 o 
 -13   1   6        0.24       10.82     36.97 o 
 -11   1   6      652.69      673.89     55.37 o 
  -9   1   6     6140.95     6157.27     68.12 o 
  -7   1   6      686.60      657.17     44.05 o 
  -5   1   6    36379.98    35554.62    132.11 o 
  -3   1   6    30310.03    29770.58    226.50 o 
  -1   1   6    35834.41    36223.77    175.91 o 
   1   1   6    17846.04    17122.62     89.08 o 
   3   1   6    78707.66    79093.92    225.19 o 
   5   1   6    35830.49    36516.36    177.62 o 
   7   1   6     4045.83     3927.05     68.52 o 
   9   1   6     2060.66     2071.13     53.87 o 
  11   1   6       36.52        0.00     12.24 o 
  13   1   6     5671.11     5977.22     81.83 o 
  15   1   6      455.14      477.50     67.58 o 
  17   1   6      576.76      637.80     78.81 o 
  19   1   6       28.37       39.92     46.93 o 
  21   1   6      445.74      353.86    119.00 o 
  23   1   6       31.99       76.54    177.52 o 
  25   1   6        1.55        0.00    177.51 o 
  27   1   6     1666.86     2231.46    258.03 o 
 -28   2   6       20.83        0.00    175.40 o 
 -26   2   6       87.29       49.71    196.28 o 
 -24   2   6       44.81        0.00    144.03 o 
 -22   2   6     1585.69     1431.27    192.96 o 
 -20   2   6      128.42       89.02     93.30 o 
 -18   2   6     4776.53     4887.87    133.89 o 
 -16   2   6      629.53      530.33     92.92 o 
 -14   2   6      514.48      405.78     72.34 o 
 -12   2   6      366.14      234.00     59.62 o 
 -10   2   6       79.73        0.00     32.94 o 
  -8   2   6        0.00        0.00     15.89 o 
  -6   2   6     5219.35     5234.28     67.52 o 
  -4   2   6    18460.44    19419.57    125.41 o 
  -2   2   6     1350.40     1393.88     47.17 o 
   0   2   6      386.25      362.73     43.55 o 
   2   2   6    21451.29    21127.24    138.42 o 
   4   2   6     1460.22     1439.38     53.60 o 
   6   2   6      539.84      661.32     54.07 o 
   8   2   6     5817.52     6042.52     97.05 o 
  10   2   6      733.49      705.70     76.46 o 
  12   2   6     4515.31     4563.39     92.83 o 
  14   2   6       79.35       63.96     50.82 o 
  16   2   6      910.19      746.92     96.28 o 
  18   2   6     1605.12     1478.86    119.94 o 
  20   2   6      581.23      595.97    118.06 o 
  22   2   6        8.40        0.00    115.29 o 
  24   2   6      906.91      904.10    180.50 o 
  26   2   6       17.12      127.83    315.35 o 
 -27   3   6        0.21        6.00    241.09 o 
 -25   3   6       36.87       15.92    105.84 o 
 -23   3   6       23.26       33.12    149.96 o 
 -21   3   6      640.24      621.80    140.06 o 
 -19   3   6     1832.59     1838.61    126.60 o 
 -17   3   6     1223.18     1314.61    117.34 o 
 -15   3   6     4253.57     4420.40    116.43 o 
 -13   3   6     1948.62     2000.00     88.98 o 
 -11   3   6     7015.85     7038.33     98.93 o 
  -9   3   6      697.61      516.85     74.07 o 
  -7   3   6     1288.05     1373.99     81.08 o 
  -5   3   6     4318.09     4276.82     77.95 o 
  -3   3   6    31868.46    33900.85    182.17 o 
  -1   3   6     8894.92     9643.02     98.58 o 
   1   3   6     3856.31     3934.04     64.45 o 
   3   3   6       34.33       78.61     57.72 o 
   5   3   6     2937.84     2947.94     80.13 o 
   7   3   6     2395.64     2357.75     71.35 o 
   9   3   6      441.26      558.34     89.43 o 
  11   3   6       77.13       33.78     34.82 o 
  13   3   6      218.08      208.78    135.34 o 
  15   3   6      190.67      132.21     50.77 o 
  17   3   6     3902.72     4024.31    134.95 o 
  19   3   6     1540.69     1535.00    174.87 o 
  21   3   6      305.34      329.80    162.16 o 
  23   3   6        9.45        0.00    149.80 o 
  25   3   6       86.31        0.00     44.86 o 
 -24   4   6       50.66       29.43    146.18 o 
 -22   4   6      135.14      184.52    131.53 o 
 -20   4   6       22.42        0.00     91.39 o 
 -18   4   6        3.86        0.00     61.12 o 
 -16   4   6     5952.45     6355.41    134.01 o 
 -14   4   6       18.19        0.00     62.13 o 
 -12   4   6     1475.46     1509.50    103.36 o 
 -10   4   6       57.31        8.63     31.75 o 
  -8   4   6     1238.68     1245.72    108.36 o 
  -6   4   6       94.76       83.66     89.22 o 
  -4   4   6     2215.45     2094.18     91.07 o 
  -2   4   6      730.54      592.95     89.90 o 
   0   4   6     4493.34     4425.93     98.09 o 
   2   4   6     1437.95     1334.84     87.83 o 
   4   4   6       66.01        3.54     19.96 o 
   6   4   6       65.21       42.41     39.69 o 
   8   4   6     1326.30     1179.13    120.17 o 
  10   4   6      136.86      141.31     92.79 o 
  12   4   6        4.75        0.00     74.36 o 
  14   4   6        5.18        0.00    147.97 o 
  16   4   6      712.84      705.06    130.51 o 
  18   4   6      587.44      469.13    150.04 o 
  20   4   6      389.27      413.07    180.22 o 
  22   4   6      471.44      469.47    209.80 o 
 -23   5   6      328.27      107.75    212.72 o 
 -21   5   6       55.41        8.28    213.18 o 
 -19   5   6       17.32       71.49     84.36 o 
 -17   5   6       36.18        0.00     32.24 o 
 -15   5   6     5054.37     5125.73    167.34 o 
 -13   5   6     1094.18      948.03    147.98 o 
 -11   5   6      252.74      268.84    127.91 o 
  -9   5   6     1520.44     1608.99    140.45 o 
  -7   5   6      923.80      918.87    115.35 o 
  -5   5   6     6259.00     6526.54    131.63 o 
  -3   5   6     5140.38     4979.06    125.24 o 
  -1   5   6     9206.71     9349.71    149.71 o 
   1   5   6       47.05       24.39     27.34 o 
   3   5   6    12095.45    11906.69    181.86 o 
   5   5   6      296.00      172.89    145.47 o 
   7   5   6     3529.26     3708.14    163.30 o 
   9   5   6     1729.11     1532.52    165.71 o 
  11   5   6      248.28       39.89    114.23 o 
  13   5   6      964.91      869.28    170.48 o 
  15   5   6      148.38      214.79    181.68 o 
  17   5   6       40.17        0.00    168.12 o 
  19   5   6     1069.16     1593.33    223.44 o 
 -18   6   6      661.28     1007.82    224.33 o 
 -16   6   6      734.91      784.67    197.94 o 
 -14   6   6      105.31      215.34    200.06 o 
 -12   6   6        0.62        0.00     75.44 o 
 -10   6   6      381.58      253.60    168.74 o 
  -8   6   6      135.33      128.35    233.97 o 
  -6   6   6       67.49      159.58    148.19 o 
  -4   6   6     2380.86     2467.28    179.45 o 
  -2   6   6      426.88      362.83    160.70 o 
   0   6   6     1413.17     1073.70    183.97 o 
   2   6   6     2183.54     1963.03    218.22 o 
   4   6   6       40.49        0.00    140.41 o 
   6   6   6      599.32      484.08    206.28 o 
   8   6   6      739.04      724.73    175.24 o 
  10   6   6       54.21        7.70    164.65 o 
  12   6   6       93.55        0.00    116.21 o 
  14   6   6      132.22      192.21    218.46 o 
  16   6   6       18.08       22.36     53.23 o 
 -11   7   6       23.70       40.14    282.82 o 
  -9   7   6      492.08      498.45    336.62 o 
  -7   7   6      294.08      148.04    321.93 o 
  -5   7   6     1066.28     1096.48    271.69 o 
  -3   7   6      117.42      160.53    223.00 o 
  -1   7   6       12.50        0.00    152.92 o 
   1   7   6       47.05        0.00    100.64 o 
   3   7   6      824.60      768.62    255.77 o 
   5   7   6       63.23        0.00    176.75 o 
   7   7   6       92.86      104.26    242.99 o 
   9   7   6       48.31        0.00    137.18 o 
 -29   1   7      203.00      129.73    177.92 o 
 -27   1   7        0.86       37.55     77.89 o 
 -25   1   7       50.15       89.95    142.49 o 
 -23   1   7      884.55     1183.54    159.50 o 
 -21   1   7     1789.42     1597.22    148.29 o 
 -19   1   7      499.61      534.56     99.87 o 
 -17   1   7      293.30      263.62     82.59 o 
 -15   1   7      750.56      587.69     92.28 o 
 -13   1   7    11727.80    12345.59    130.63 o 
 -11   1   7      236.19      260.63     46.38 o 
  -9   1   7       19.33       26.25     28.01 o 
  -7   1   7     4786.59     4876.30     66.23 o 
  -5   1   7       17.80        0.27     13.47 o 
  -3   1   7      139.43       73.80     28.45 o 
  -1   1   7      667.03      703.30     52.28 o 
   1   1   7      613.94      661.28     39.64 o 
   3   1   7    75762.76    75362.21    196.89 o 
   5   1   7     6488.13     6606.15     86.24 o 
   7   1   7      591.16      591.84     48.39 o 
   9   1   7     6671.20     6701.71     78.05 o 
  11   1   7      119.95      144.91     46.26 o 
  13   1   7       55.53       85.24     46.35 o 
  15   1   7      128.19      189.98     61.87 o 
  17   1   7      887.97      943.14     88.11 o 
  19   1   7     1331.10     1212.03    102.42 o 
  21   1   7       83.61        4.92     60.56 o 
  23   1   7      960.62     1024.63    178.66 o 
  25   1   7      306.82      551.60    240.74 o 
  27   1   7        9.03       58.59    249.97 o 
 -28   2   7       32.92        0.00    102.81 o 
 -26   2   7      688.98      457.74    170.46 o 
 -24   2   7      192.11       98.72    142.47 o 
 -22   2   7     5375.72     5806.27    217.21 o 
 -20   2   7    11143.67    10649.93    208.94 o 
 -18   2   7     1591.28     1337.75    115.06 o 
 -16   2   7      257.53      203.96     78.54 o 
 -14   2   7       39.29        0.00     39.91 o 
 -12   2   7       35.80        0.00     42.85 o 
 -10   2   7     1437.24     1309.69     55.49 o 
  -8   2   7     1197.24     1245.89     55.14 o 
  -6   2   7       32.27        6.20     20.88 o 
  -4   2   7    11041.56    11344.41     85.39 o 
  -2   2   7      427.44      355.77     44.23 o 
   0   2   7    14926.49    14953.21    108.51 o 
   2   2   7     5543.74     5265.85     60.79 o 
   4   2   7       22.96        0.00     21.54 o 
   6   2   7      267.41      290.67     53.31 o 
   8   2   7    13354.56    13411.53    134.08 o 
  10   2   7      521.23      448.95     72.73 o 
  12   2   7     1202.70     1106.80     81.61 o 
  14   2   7     1473.13     1333.82     89.86 o 
  16   2   7       12.38        0.00     64.60 o 
  18   2   7       76.58      104.89     95.24 o 
  20   2   7      260.00      404.63    115.01 o 
  22   2   7       32.34        0.00    105.32 o 
  24   2   7        1.06       12.05    167.51 o 
  26   2   7       44.06        0.00    233.60 o 
 -27   3   7      164.42       73.33    100.91 o 
 -25   3   7        2.68        0.00     36.35 o 
 -23   3   7      705.63      782.78    161.26 o 
 -21   3   7     2010.92     2077.14    154.59 o 
 -19   3   7     3009.98     2917.59    126.84 o 
 -17   3   7     6508.01     6735.56    137.24 o 
 -15   3   7      770.47      739.57    100.26 o 
 -13   3   7      351.82      327.62     76.99 o 
 -11   3   7     1696.67     1797.20     76.66 o 
  -9   3   7      393.30      457.59     73.03 o 
  -7   3   7     5939.63     6135.75    106.01 o 
  -5   3   7       13.74       39.89     57.02 o 
  -3   3   7    32789.72    35297.14    192.91 o 
  -1   3   7     8037.08     8539.20     94.61 o 
   1   3   7     1968.08     1959.11     59.13 o 
   3   3   7        7.63        0.00     17.92 o 
   5   3   7       55.10       89.12     68.15 o 
   7   3   7     1810.34     1838.44     70.82 o 
   9   3   7     1237.71     1372.16    102.72 o 
  11   3   7      663.20      525.52     93.10 o 
  13   3   7        0.71        0.00     60.97 o 
  15   3   7     2158.89     1988.70    125.09 o 
  17   3   7        7.02        0.00     83.83 o 
  19   3   7      413.37      358.65    138.59 o 
  21   3   7      808.94      885.46    180.86 o 
  23   3   7      645.55      574.70    227.28 o 
  25   3   7        0.04        0.00    267.64 o 
 -26   4   7       71.46        0.00     51.54 o 
 -24   4   7       96.29      171.03    171.80 o 
 -22   4   7       16.88       50.16    170.44 o 
 -20   4   7     1010.15      909.59    149.51 o 
 -18   4   7       23.61        2.02    103.86 o 
 -16   4   7      273.33      305.33    100.23 o 
 -14   4   7     1430.39     1206.00    108.55 o 
 -12   4   7      955.54      881.95    107.45 o 
 -10   4   7      193.52       57.29     45.29 o 
  -8   4   7      314.97      340.86     88.23 o 
  -6   4   7      476.38      413.77     84.84 o 
  -4   4   7     8152.23     8412.00    125.57 o 
  -2   4   7     2831.65     2957.22     90.10 o 
   0   4   7     1127.95      941.68     86.35 o 
   2   4   7     1948.03     1875.93     90.72 o 
   4   4   7       51.62       23.18     20.62 o 
   6   4   7      337.78      267.04     83.83 o 
   8   4   7     2124.18     1975.38    126.65 o 
  10   4   7      111.58       21.55     61.42 o 
  12   4   7      506.57      484.29    123.82 o 
  14   4   7      203.35      305.44    148.40 o 
  16   4   7     1089.91     1166.91    138.91 o 
  18   4   7      249.40      118.56    146.13 o 
  20   4   7      107.60       22.42     87.87 o 
  22   4   7      159.36      241.82    293.54 o 
 -23   5   7      239.29      245.96    251.61 o 
 -21   5   7        0.02      126.18    163.43 o 
 -19   5   7      842.90      982.21    166.27 o 
 -17   5   7       90.84       15.03    134.31 o 
 -15   5   7      911.74     1049.97    146.30 o 
 -13   5   7      196.34      123.42    100.34 o 
 -11   5   7       74.22       80.15    131.13 o 
  -9   5   7       40.15        0.00    100.54 o 
  -7   5   7       47.17        1.79     19.00 o 
  -5   5   7     1633.80     1685.41    127.26 o 
  -3   5   7     2615.66     2585.13    123.44 o 
  -1   5   7     7781.93     8043.36    140.60 o 
   1   5   7        2.56        0.00     34.77 o 
   3   5   7     9896.25    10318.19    199.70 o 
   5   5   7     1638.25     1588.99    194.68 o 
   7   5   7     2926.67     2871.37    178.54 o 
   9   5   7      143.05      240.89    130.65 o 
  11   5   7       20.38       97.81    150.03 o 
  13   5   7      414.18      632.84    171.72 o 
  15   5   7        0.24        0.00    138.11 o 
  17   5   7      773.24      823.23    180.49 o 
  19   5   7      717.72      961.93    213.82 o 
 -18   6   7     1622.91     1778.75    233.16 o 
 -16   6   7     1112.02      938.23    200.04 o 
 -14   6   7      733.98      693.53    177.81 o 
 -12   6   7      864.64      838.58    191.29 o 
 -10   6   7     1017.39     1272.87    189.71 o 
  -8   6   7       49.78        0.00     39.72 o 
  -6   6   7      326.38      316.29    151.59 o 
  -4   6   7      693.61      727.42    173.51 o 
  -2   6   7       35.97        0.00     92.14 o 
   0   6   7     3049.53     2742.32    215.14 o 
   2   6   7     1657.05     1386.73    210.07 o 
   4   6   7     1696.63     1514.34    226.71 o 
   6   6   7      609.17      404.66    172.75 o 
   8   6   7      199.88      189.28    165.89 o 
  10   6   7       54.19        0.00     87.14 o 
  12   6   7       54.72        0.00    166.23 o 
  14   6   7      627.28      912.03    227.04 o 
  16   6   7       45.58      130.93    247.00 o 
 -11   7   7      929.80     1361.66    373.89 o 
  -9   7   7        6.98      124.29    325.40 o 
  -7   7   7       36.94        0.00    148.81 o 
  -5   7   7      485.87      493.60    261.02 o 
  -3   7   7      306.98      468.22    212.77 o 
  -1   7   7        9.31       66.82    220.64 o 
   1   7   7       82.66        0.00    108.50 o 
   3   7   7      372.04      342.23    253.35 o 
   5   7   7       53.57        0.00    240.54 o 
   7   7   7      154.37      353.63    226.48 o 
   9   7   7        1.19        0.00     74.06 o 
 -30   0   8      653.29      559.84    297.10 o 
 -28   0   8     1769.10     1704.33    222.13 o 
 -26   0   8      312.05      276.13    180.79 o 
 -24   0   8      714.19      708.97    191.56 o 
 -22   0   8      800.48      787.62    150.31 o 
 -20   0   8       88.58      164.67    139.21 o 
 -18   0   8       78.84        0.00     71.82 o 
 -16   0   8      469.79      399.55    101.28 o 
 -14   0   8    20437.42    22273.90    345.99 o 
 -12   0   8    47437.35    48172.63    369.32 o 
 -10   0   8    33035.14    33224.65    211.00 o 
  -8   0   8    23449.30    24227.16    168.69 o 
  -6   0   8    27595.82    27107.58    185.69 o 
  -4   0   8      435.44      532.42     55.10 o 
  -2   0   8     6667.23     6040.55     69.91 o 
   0   0   8   240357.23   228492.28    559.97 o 
   2   0   8     6309.84     6348.40     88.68 o 
   4   0   8     9209.20     8788.27     90.76 o 
   6   0   8     1481.49     1544.79     58.05 o 
   8   0   8    34205.84    33765.16    212.49 o 
  10   0   8    25629.20    26630.85    210.06 o 
  12   0   8     6320.52     6193.86    123.77 o 
  14   0   8     5611.98     5406.40    154.21 o 
  16   0   8     3948.16     3794.64    152.13 o 
  18   0   8     1802.32     1669.46    156.73 o 
  20   0   8     3180.49     3596.10    193.37 o 
  22   0   8     3201.29     3447.87    176.72 o 
  24   0   8     1898.37     2003.73    255.23 o 
  26   0   8     4306.30     4836.54    591.87 o 
 -29   1   8        1.12       21.00    153.89 o 
 -27   1   8      513.73      266.71    157.56 o 
 -25   1   8     2773.07     2841.54    197.16 o 
 -23   1   8      221.68      384.62    128.36 o 
 -21   1   8     1049.99     1158.16    141.00 o 
 -19   1   8      352.67      311.84     93.94 o 
 -17   1   8     1464.90     1349.87    103.83 o 
 -15   1   8     3977.63     3976.32     94.38 o 
 -13   1   8     5640.37     5680.98     78.14 o 
 -11   1   8      260.90      269.93     47.26 o 
  -9   1   8      454.77      461.08     48.30 o 
  -7   1   8      176.65      177.31     44.92 o 
  -5   1   8     5805.68     5367.09     56.71 o 
  -3   1   8     7121.56     7232.14     61.72 o 
  -1   1   8   143839.95   143004.77    437.37 o 
   1   1   8      117.90      139.91     39.05 o 
   3   1   8    20162.01    19797.98    100.78 o 
   5   1   8    14114.03    13571.22    116.11 o 
   7   1   8     2647.20     2749.45     61.75 o 
   9   1   8      220.43      204.51     49.85 o 
  11   1   8       12.54        6.26     25.50 o 
  13   1   8     2720.86     2933.31     67.05 o 
  15   1   8      207.53      302.76     67.27 o 
  17   1   8       16.88       26.51     52.18 o 
  19   1   8     3280.18     3249.97    125.01 o 
  21   1   8      344.68      356.62    135.62 o 
  23   1   8       38.58       44.90     71.09 o 
  25   1   8       34.56       58.02    108.91 o 
  27   1   8      699.53     1065.66    292.61 o 
 -28   2   8       45.01        0.00    124.53 o 
 -26   2   8      928.67      800.32    156.80 o 
 -24   2   8        0.22        0.00    101.53 o 
 -22   2   8     1557.37     1455.80    154.14 o 
 -20   2   8     7174.74     6974.18    146.99 o 
 -18   2   8     2239.70     2337.68     99.82 o 
 -16   2   8    11126.77    10721.31    135.45 o 
 -14   2   8     1433.43     1320.37     75.66 o 
 -12   2   8     6524.24     6160.97     85.06 o 
 -10   2   8      216.71      123.65     48.91 o 
  -8   2   8      486.55      442.67     53.18 o 
  -6   2   8     2417.01     2394.00     48.68 o 
  -4   2   8     7303.62     7493.02     72.82 o 
  -2   2   8    14643.05    15321.13     92.88 o 
   0   2   8     7475.07     7689.89     67.64 o 
   2   2   8      395.97      394.14     47.18 o 
   4   2   8     6427.26     6194.87     72.31 o 
   6   2   8     8330.05     8212.02     93.75 o 
   8   2   8     3257.28     3332.03     80.41 o 
  10   2   8     2655.43     2501.44     82.52 o 
  12   2   8        3.92        0.00     55.15 o 
  14   2   8       79.21       26.39     24.04 o 
  16   2   8      959.63      847.47     99.90 o 
  18   2   8       93.04       74.68     48.29 o 
  20   2   8      913.32      935.73    130.43 o 
  22   2   8      179.75      148.46    172.79 o 
  24   2   8       95.46       25.56     55.83 o 
  26   2   8      419.39      413.19    355.99 o 
 -27   3   8        6.62       30.05    171.20 o 
 -25   3   8        5.11        0.00     77.46 o 
 -23   3   8      210.48      170.13    130.13 o 
 -21   3   8        0.54        0.00     69.89 o 
 -19   3   8      132.76      187.98    113.76 o 
 -17   3   8      325.06      251.49     95.80 o 
 -15   3   8      141.40       51.76     60.32 o 
 -13   3   8      708.10      644.45     79.09 o 
 -11   3   8      328.67      297.57     64.30 o 
  -9   3   8     1968.99     1804.55     74.07 o 
  -7   3   8     2093.80     2220.63     79.67 o 
  -5   3   8      365.32      398.14     63.55 o 
  -3   3   8      868.78      857.80     66.34 o 
  -1   3   8     4243.15     4548.53     74.57 o 
   1   3   8      192.82      177.89     53.68 o 
   3   3   8     1643.39     1713.30     71.09 o 
   5   3   8     3100.14     3029.89     79.05 o 
   7   3   8     1807.65     1779.41     78.08 o 
   9   3   8      344.30      321.21     84.71 o 
  11   3   8     2728.48     2652.19    111.13 o 
  13   3   8        3.42        0.00     27.39 o 
  15   3   8       35.77        0.00     23.62 o 
  17   3   8       78.51      197.78    148.67 o 
  19   3   8     3173.11     3157.79    184.38 o 
  21   3   8       27.22        0.00     93.18 o 
  23   3   8      132.51      161.37    228.15 o 
  25   3   8      413.14      495.82    265.66 o 
 -26   4   8       56.31      116.16    263.39 o 
 -24   4   8       47.36      132.93    195.74 o 
 -22   4   8       38.09       16.08     72.78 o 
 -20   4   8      636.97      557.12    139.43 o 
 -18   4   8      607.31      487.56    112.64 o 
 -16   4   8      492.75      486.57    109.43 o 
 -14   4   8     2216.62     2386.22    115.84 o 
 -12   4   8     1213.52     1105.04    113.51 o 
 -10   4   8      653.77      597.86    109.80 o 
  -8   4   8      118.18       92.50     87.35 o 
  -6   4   8      111.64      135.44     84.36 o 
  -4   4   8      500.36      450.30     79.99 o 
  -2   4   8      407.20      417.43     79.53 o 
   0   4   8      244.50      207.73     81.58 o 
   2   4   8      911.05      732.87     96.12 o 
   4   4   8       73.78       23.08     68.61 o 
   6   4   8     1239.36     1090.25    129.15 o 
   8   4   8     5251.35     5298.13    158.58 o 
  10   4   8      110.27       46.42     67.51 o 
  12   4   8        2.35        0.00     28.28 o 
  14   4   8        0.58       16.31     68.09 o 
  16   4   8      854.24      775.51    139.98 o 
  18   4   8        6.82      106.84    120.97 o 
  20   4   8      626.24      666.30    195.25 o 
  22   4   8      267.16      262.18    245.32 o 
 -23   5   8      177.17       81.76    136.43 o 
 -21   5   8     1757.91     1820.57    200.00 o 
 -19   5   8       47.65       47.06    147.30 o 
 -17   5   8     1928.70     1996.80    182.78 o 
 -15   5   8      486.48      506.51    136.84 o 
 -13   5   8      944.61     1014.01    128.59 o 
 -11   5   8      480.72      347.86    131.90 o 
  -9   5   8      552.44      536.89    116.63 o 
  -7   5   8       36.11        4.71     53.13 o 
  -5   5   8      136.69       82.27    108.81 o 
  -3   5   8     1632.61     1512.82    122.21 o 
  -1   5   8       69.47        0.00     85.45 o 
   1   5   8      101.45       27.89     53.88 o 
   3   5   8        0.71        0.00    115.83 o 
   5   5   8      364.99      284.43    170.66 o 
   7   5   8     5973.75     5856.62    185.84 o 
   9   5   8      806.54      850.85    148.26 o 
  11   5   8        2.74       25.10    145.93 o 
  13   5   8       27.38        0.00    136.45 o 
  15   5   8       48.43        0.00     68.06 o 
  17   5   8      164.22      170.03    178.22 o 
  19   5   8      683.37      620.26    199.35 o 
 -18   6   8      233.77      535.95    208.16 o 
 -16   6   8      115.36       86.10     61.26 o 
 -14   6   8      379.15      395.81    178.27 o 
 -12   6   8      436.32      442.53    181.35 o 
 -10   6   8      110.82      173.56    174.29 o 
  -8   6   8      605.83      600.77    197.80 o 
  -6   6   8      408.30      525.85    197.59 o 
  -4   6   8       58.63        0.00     66.22 o 
  -2   6   8       23.96        8.80     46.47 o 
   0   6   8     1666.95     1612.83    223.90 o 
   2   6   8       25.68        0.00    154.71 o 
   4   6   8        0.42        0.00    185.54 o 
   6   6   8      766.24      811.44    168.53 o 
   8   6   8      190.22      164.57    176.61 o 
  10   6   8       26.38        8.35     46.26 o 
  12   6   8      312.70      496.40    203.82 o 
  14   6   8      374.55      311.72    242.93 o 
  16   6   8      123.60      383.29    286.47 o 
 -11   7   8      459.26      783.06    372.07 o 
  -9   7   8        0.05      136.51    324.24 o 
  -7   7   8      422.08      599.12    388.74 o 
  -5   7   8     1056.96     1085.85    274.33 o 
  -3   7   8      227.06      253.37    213.86 o 
  -1   7   8      796.93     1067.15    220.10 o 
   1   7   8      121.95        0.00    177.19 o 
   3   7   8      216.64      209.37    241.59 o 
   5   7   8      398.57      163.65    259.10 o 
   7   7   8        6.61        2.12     29.32 o 
   9   7   8       92.05       34.90    109.56 o 
 -29   1   9      691.27      762.66    170.49 o 
 -27   1   9      155.96       75.73     83.47 o 
 -25   1   9     2461.68     2563.93    165.45 o 
 -23   1   9     3038.39     3181.89    137.73 o 
 -21   1   9     1218.35     1110.25    122.81 o 
 -19   1   9       61.05       16.81     22.29 o 
 -17   1   9     2089.25     1970.80     88.73 o 
 -15   1   9       59.80       77.96     52.97 o 
 -13   1   9      390.83      346.50     51.20 o 
 -11   1   9    23856.41    24234.12    129.18 o 
  -9   1   9      139.28      196.87     44.69 o 
  -7   1   9       70.80       69.11     33.45 o 
  -5   1   9       83.92      118.64     33.32 o 
  -3   1   9    36925.50    35673.65    133.95 o 
  -1   1   9    13732.00    14375.07    177.10 o 
   1   1   9     1425.84     1434.82     48.36 o 
   3   1   9    31499.49    30975.81    125.54 o 
   5   1   9        2.10      125.92     50.62 o 
   7   1   9     8564.69     8874.80     94.62 o 
   9   1   9    10349.23    10554.10    105.50 o 
  11   1   9     3981.06     3732.35     82.06 o 
  13   1   9      251.90      345.73     60.25 o 
  15   1   9      679.02      741.12     79.01 o 
  17   1   9      377.16      431.47     89.72 o 
  19   1   9     1107.67     1046.25    121.06 o 
  21   1   9      284.68      315.69    123.39 o 
  23   1   9     1872.22     1933.57    196.23 o 
  25   1   9       28.43       42.73    108.39 o 
 -28   2   9      154.81      224.68    177.53 o 
 -26   2   9      125.94        0.00     66.04 o 
 -24   2   9     1605.56     1182.70    168.29 o 
 -22   2   9      209.30      210.36    119.65 o 
 -20   2   9     6296.71     6565.26    146.06 o 
 -18   2   9     2977.87     2784.09    100.91 o 
 -16   2   9     1554.74     1421.70     89.36 o 
 -14   2   9      191.46       22.89     40.43 o 
 -12   2   9      968.59      793.57     62.87 o 
 -10   2   9      233.16      246.30     56.92 o 
  -8   2   9     1945.13     1956.20     55.92 o 
  -6   2   9      230.47      246.39     40.66 o 
  -4   2   9     2471.55     2534.11     50.17 o 
  -2   2   9     3975.69     3777.78     53.22 o 
   0   2   9       24.74        4.25     13.54 o 
   2   2   9     1033.88     1062.03     48.51 o 
   4   2   9    23760.62    23768.86    127.54 o 
   6   2   9    14723.58    15200.69    129.51 o 
   8   2   9      230.47      251.40     63.73 o 
  10   2   9     1955.44     1878.62     87.36 o 
  12   2   9     1032.96     1012.55     85.19 o 
  14   2   9      301.60      324.19     83.26 o 
  16   2   9       16.03       54.15     94.02 o 
  18   2   9      991.69      978.52    127.23 o 
  20   2   9       12.20        0.00     97.72 o 
  22   2   9       93.99      108.16    164.58 o 
  24   2   9      701.83      740.50    211.69 o 
  26   2   9      655.09      968.83    378.56 o 
 -27   3   9      197.20       31.92     91.99 o 
 -25   3   9      869.84      724.81    201.46 o 
 -23   3   9      344.82      158.25    150.66 o 
 -21   3   9     1659.24     1797.86    148.89 o 
 -19   3   9       24.82        0.00     85.71 o 
 -17   3   9     3090.80     3062.63    117.77 o 
 -15   3   9     2600.21     2577.04    100.52 o 
 -13   3   9      432.29      363.33     79.79 o 
 -11   3   9      652.20      630.30     69.56 o 
  -9   3   9       34.42       25.64     43.75 o 
  -7   3   9      867.80      935.03     84.05 o 
  -5   3   9       96.90      135.69     57.91 o 
  -3   3   9    14344.96    14538.04    114.31 o 
  -1   3   9        0.33        0.00     13.27 o 
   1   3   9      335.73      328.27     62.53 o 
   3   3   9     9145.34     9163.57    105.05 o 
   5   3   9     5347.48     5337.84     92.67 o 
   7   3   9     1199.58     1383.46     81.85 o 
   9   3   9      134.86       90.50     83.55 o 
  11   3   9      659.05      643.54    112.36 o 
  13   3   9      607.75      545.16    111.19 o 
  15   3   9      132.62       13.93     92.75 o 
  17   3   9      603.79      631.15    129.71 o 
  19   3   9     1942.09     1448.30    167.31 o 
  21   3   9      135.71        1.14    228.46 o 
  23   3   9      131.61       53.25    148.63 o 
 -26   4   9      249.99      204.50    166.80 o 
 -24   4   9      654.39      928.06    196.06 o 
 -22   4   9        0.33        0.00    140.91 o 
 -20   4   9       10.13        0.00     72.83 o 
 -18   4   9        1.08        0.00     40.95 o 
 -16   4   9      510.53      485.55    104.28 o 
 -14   4   9       44.24       32.70     80.46 o 
 -12   4   9     1836.76     1541.31    123.52 o 
 -10   4   9      171.12       22.25     41.20 o 
  -8   4   9      115.42      132.14     93.61 o 
  -6   4   9     2386.07     2475.95    109.70 o 
  -4   4   9      119.90      188.72     83.58 o 
  -2   4   9      808.92      763.49     86.78 o 
   0   4   9      479.90      403.14     82.53 o 
   2   4   9      539.91      532.77     90.45 o 
   4   4   9      691.15      590.49     96.14 o 
   6   4   9      589.47      407.82    112.63 o 
   8   4   9      120.24      150.42    114.14 o 
  10   4   9      735.25      638.37    126.54 o 
  12   4   9      384.16      341.09    126.93 o 
  14   4   9     2455.11     2197.83    177.37 o 
  16   4   9     2713.73     2688.46    162.91 o 
  18   4   9     2159.95     2154.47    196.20 o 
  20   4   9      162.01      138.75    194.18 o 
  22   4   9      712.36      628.13    260.26 o 
 -23   5   9      383.79      440.87    208.80 o 
 -21   5   9      435.26      475.74    171.49 o 
 -19   5   9      216.63      334.28    170.31 o 
 -17   5   9        1.89       41.60     55.36 o 
 -15   5   9      310.27      334.85    137.21 o 
 -13   5   9        5.87        0.00     13.58 o 
 -11   5   9     2104.23     1937.80    171.59 o 
  -9   5   9       26.97        1.71     23.48 o 
  -7   5   9      120.33      126.33    122.78 o 
  -5   5   9        1.37        0.00     54.28 o 
  -3   5   9      521.22      515.73    128.15 o 
  -1   5   9       15.60        0.00     33.06 o 
   1   5   9     1056.87      854.02    131.92 o 
   3   5   9     1183.45     1082.20    152.21 o 
   5   5   9      498.72      315.20    155.75 o 
   7   5   9     2125.56     1977.96    188.05 o 
   9   5   9       64.19       38.44    139.61 o 
  11   5   9        0.94        0.00    138.45 o 
  13   5   9       71.78       21.15    113.34 o 
  15   5   9       13.43       29.14    174.28 o 
  17   5   9       46.23       27.92     82.75 o 
  19   5   9      330.88      476.02    197.43 o 
 -18   6   9      652.53      616.71    216.81 o 
 -16   6   9      323.72      388.17    195.53 o 
 -14   6   9      168.35       33.11     74.99 o 
 -12   6   9      175.12      311.57    183.98 o 
 -10   6   9       94.96      114.49    200.99 o 
  -8   6   9      144.98      371.66    236.41 o 
  -6   6   9      578.76      794.09    195.94 o 
  -4   6   9       15.89        0.00     68.67 o 
  -2   6   9        7.57        0.00     90.04 o 
   0   6   9     3299.19     3225.14    210.41 o 
   2   6   9     2795.72     2281.09    206.37 o 
   4   6   9       76.93        0.00    179.94 o 
   6   6   9      217.47       41.78    106.23 o 
   8   6   9     1141.14      975.95    181.67 o 
  10   6   9      873.95      871.50    193.43 o 
  12   6   9      348.06      493.95    217.62 o 
  14   6   9      112.76      219.50    240.71 o 
 -11   7   9       12.03      222.13    392.95 o 
  -9   7   9      231.53      583.95    333.20 o 
  -7   7   9       79.53      174.19    327.87 o 
  -5   7   9      764.11      866.06    273.12 o 
  -3   7   9      176.28      132.16    231.55 o 
  -1   7   9      173.70      417.17    214.89 o 
   1   7   9      173.23        0.00    253.60 o 
   3   7   9      146.38      127.26    258.29 o 
   5   7   9        2.37        0.00    150.90 o 
   7   7   9        1.02        0.00    176.26 o 
 -30   0  10      704.97      885.72    284.81 o 
 -28   0  10      158.58       60.06    172.65 o 
 -26   0  10      270.71      112.29    140.67 o 
 -24   0  10     1348.21      787.68    152.18 o 
 -22   0  10       84.40        0.00     90.07 o 
 -20   0  10     1025.94      970.49    147.52 o 
 -18   0  10       34.23        0.00     71.25 o 
 -16   0  10     2202.05     2221.24    103.80 o 
 -14   0  10     5807.07     5720.79    118.55 o 
 -12   0  10     2151.61     2472.16     84.29 o 
 -10   0  10    14615.44    14491.82    169.64 o 
  -8   0  10    57399.68    57241.30    298.32 o 
  -6   0  10     3064.15     2955.05     87.09 o 
  -4   0  10      876.51      986.14     64.25 o 
  -2   0  10      241.14      256.60     51.93 o 
   0   0  10       86.08      145.47     50.95 o 
   2   0  10    30434.08    29668.23    184.26 o 
   4   0  10       59.91       25.71     38.78 o 
   6   0  10       71.18       97.49     47.64 o 
   8   0  10     8368.69     7885.70    113.40 o 
  10   0  10     7959.13     8083.07    126.42 o 
  12   0  10      481.61      526.25     80.29 o 
  14   0  10     3078.48     3083.66    110.24 o 
  16   0  10      574.44      450.35    135.66 o 
  18   0  10    12874.88    13290.04    250.62 o 
  20   0  10      443.85      349.04    171.88 o 
  22   0  10     2784.62     3188.54    271.37 o 
  24   0  10      138.40       76.31    302.88 o 
  26   0  10     1391.24     1590.00    611.13 o 
 -29   1  10     1190.74     1451.40    182.07 o 
 -27   1  10      432.62      415.22    158.76 o 
 -25   1  10       31.13      105.30    105.70 o 
 -23   1  10      844.99      958.35    132.60 o 
 -21   1  10      790.48      770.01    118.91 o 
 -19   1  10     1383.01     1348.02    106.02 o 
 -17   1  10      580.73      464.56     79.05 o 
 -15   1  10     2745.62     2803.08     91.94 o 
 -13   1  10    21734.95    22934.39    162.82 o 
 -11   1  10     1526.77     1556.66     60.22 o 
  -9   1  10     2571.83     2493.50     62.50 o 
  -7   1  10      894.72      884.47     49.77 o 
  -5   1  10     4961.40     4906.47     62.46 o 
  -3   1  10     3723.71     3594.51     51.98 o 
  -1   1  10    28477.67    28394.96    128.88 o 
   1   1  10     5552.77     5512.53     69.11 o 
   3   1  10     3874.21     3728.63     53.71 o 
   5   1  10    31528.69    31481.11    173.99 o 
   7   1  10    13169.60    13722.85    114.90 o 
   9   1  10    23428.76    24210.65    152.57 o 
  11   1  10      349.34      309.88     55.75 o 
  13   1  10      419.12      526.73     63.36 o 
  15   1  10       10.68       44.38     47.39 o 
  17   1  10       65.34       90.28    115.09 o 
  19   1  10      126.97      180.15    100.95 o 
  21   1  10     2427.29     2424.49    151.77 o 
  23   1  10      420.27      509.42    201.43 o 
  25   1  10       41.26        0.00    220.17 o 
 -28   2  10      206.32        0.00    220.28 o 
 -26   2  10       23.58        0.00     87.19 o 
 -24   2  10      292.41       58.01     87.19 o 
 -22   2  10     1406.99     1331.21    134.46 o 
 -20   2  10     6250.88     6037.55    129.39 o 
 -18   2  10      102.62        0.00     38.39 o 
 -16   2  10       84.38       35.61     32.58 o 
 -14   2  10     1149.32      951.48     86.56 o 
 -12   2  10     7145.14     7012.10     87.90 o 
 -10   2  10     1070.57     1017.85     62.13 o 
  -8   2  10     2284.60     2260.75     53.21 o 
  -6   2  10     2784.44     2639.56     52.61 o 
  -4   2  10      235.85      265.96     43.17 o 
  -2   2  10    10628.88    10960.91     97.38 o 
   0   2  10    38926.72    39802.30    173.60 o 
   2   2  10     2980.51     2897.83     54.68 o 
   4   2  10     9360.43     9443.01     84.43 o 
   6   2  10     1871.33     1917.95     66.27 o 
   8   2  10     1091.12     1185.09     79.11 o 
  10   2  10     1980.78     2021.01     85.51 o 
  12   2  10     1684.02     1603.99     86.78 o 
  14   2  10      286.02      259.86     82.24 o 
  16   2  10     7080.37     6907.06    154.70 o 
  18   2  10     1043.36     1089.57    133.74 o 
  20   2  10     1089.55      821.39    148.27 o 
  22   2  10      346.30      280.22    154.15 o 
  24   2  10       33.26        5.02    118.48 o 
 -27   3  10       22.08        0.00     44.93 o 
 -25   3  10      369.90      417.64    181.94 o 
 -23   3  10       96.78       27.35    135.00 o 
 -21   3  10      296.07      351.10    122.76 o 
 -19   3  10      109.15       67.69     63.81 o 
 -17   3  10      497.59      510.29    101.43 o 
 -15   3  10      351.62      345.56     84.14 o 
 -13   3  10        0.22        0.00     50.50 o 
 -11   3  10        0.10        0.00     28.27 o 
  -9   3  10      131.90       49.18     37.41 o 
  -7   3  10    19114.68    20142.54    175.02 o 
  -5   3  10      178.18      273.89     62.98 o 
  -3   3  10       39.34       13.56     53.28 o 
  -1   3  10     3777.58     3936.40     70.80 o 
   1   3  10      772.35      700.23     65.93 o 
   3   3  10    10150.79    10473.13    112.16 o 
   5   3  10      144.13       88.79     56.34 o 
   7   3  10     8589.67     8516.78    132.77 o 
   9   3  10      238.40      143.63     98.31 o 
  11   3  10        0.36       17.95     40.95 o 
  13   3  10        0.21        0.00     64.61 o 
  15   3  10      119.27       70.00     57.58 o 
  17   3  10        9.11       17.34     39.94 o 
  19   3  10      415.84      404.06    145.80 o 
  21   3  10      148.97        0.00     56.02 o 
  23   3  10      129.71        0.00    128.06 o 
 -26   4  10      885.96     1167.25    242.25 o 
 -24   4  10      138.02      212.74    186.63 o 
 -22   4  10      303.83      323.26    151.70 o 
 -20   4  10      491.52      369.32    139.80 o 
 -18   4  10      158.40        7.43     44.30 o 
 -16   4  10       53.35       52.23     88.47 o 
 -14   4  10     1357.93     1137.77    110.68 o 
 -12   4  10     2643.21     2523.71    122.41 o 
 -10   4  10     1161.12     1017.26    124.90 o 
  -8   4  10      412.25      452.73     94.80 o 
  -6   4  10      113.60       86.91    113.31 o 
  -4   4  10     3522.29     3708.60    101.98 o 
  -2   4  10     3419.70     3487.24    101.72 o 
   0   4  10     5766.19     5744.77    116.91 o 
   2   4  10      117.48       99.77    117.72 o 
   4   4  10       68.67        0.00     62.13 o 
   6   4  10       27.06       27.04     36.99 o 
   8   4  10     1891.15     1764.25    148.39 o 
  10   4  10       61.89      166.34    121.91 o 
  12   4  10        0.12        0.00     57.73 o 
  14   4  10      100.08      149.16    127.07 o 
  16   4  10      404.11      372.78    133.94 o 
  18   4  10      656.12      821.60    186.67 o 
  20   4  10       97.46       14.07    200.36 o 
  22   4  10       77.40      165.43    178.16 o 
 -23   5  10       84.26      148.03    179.34 o 
 -21   5  10        0.09        6.28    137.59 o 
 -19   5  10      930.64      944.74    183.81 o 
 -17   5  10     1359.97     1316.52    163.75 o 
 -15   5  10     1380.96     1446.93    159.58 o 
 -13   5  10       38.09        0.00     49.25 o 
 -11   5  10      168.05      175.13    138.36 o 
  -9   5  10      806.05      921.95    128.19 o 
  -7   5  10      961.31     1053.35    133.04 o 
  -5   5  10     2098.94     1869.93    171.71 o 
  -3   5  10      186.01      224.69    121.67 o 
  -1   5  10     3368.12     3245.84    169.38 o 
   1   5  10      510.20      465.54    140.91 o 
   3   5  10    10120.92    10473.60    206.73 o 
   5   5  10     5811.16     5430.33    183.37 o 
   7   5  10        2.61        0.00     65.21 o 
   9   5  10      122.75       98.46     73.53 o 
  11   5  10       36.87       33.20    116.26 o 
  13   5  10      191.32      245.51    174.89 o 
  15   5  10      232.46       92.57     95.86 o 
  17   5  10       86.21       32.06    123.89 o 
  19   5  10       31.59        0.00    213.72 o 
 -18   6  10       53.74       18.26    126.97 o 
 -16   6  10      134.74        0.00     54.68 o 
 -14   6  10      500.82      444.37    202.49 o 
 -12   6  10      183.89      298.01    214.83 o 
 -10   6  10      263.45      350.28    244.76 o 
  -8   6  10        4.50        0.00    175.76 o 
  -6   6  10      671.63      728.13    197.77 o 
  -4   6  10       27.22        0.00    130.15 o 
  -2   6  10      303.26      504.99    170.34 o 
   0   6  10      849.40      856.25    201.10 o 
   2   6  10      123.66       17.05    117.23 o 
   4   6  10        0.11        0.00    162.09 o 
   6   6  10        4.29       76.68    126.66 o 
   8   6  10       15.22       80.94    242.18 o 
  10   6  10       34.40        0.00    203.53 o 
  12   6  10      197.77      308.43    225.30 o 
  14   6  10      904.39     1088.87    253.62 o 
 -11   7  10       83.62       80.04    285.43 o 
  -9   7  10      977.93     1689.27    374.27 o 
  -7   7  10        0.00       37.70    327.98 o 
  -5   7  10        3.67       96.36    276.30 o 
  -3   7  10       96.71      244.33    253.94 o 
  -1   7  10     1497.60     1692.34    249.83 o 
   1   7  10      499.80      744.60    257.65 o 
   3   7  10      738.71      778.13    270.34 o 
   5   7  10       22.30        0.00     72.73 o 
   7   7  10      354.80      378.87    238.00 o 
 -29   1  11      433.42      493.45    162.91 o 
 -27   1  11       19.36        0.00     75.35 o 
 -25   1  11       35.52        0.00    102.99 o 
 -23   1  11      691.14      672.92    138.06 o 
 -21   1  11      992.11      841.71    120.54 o 
 -19   1  11      116.75        3.94     55.22 o 
 -17   1  11     4069.98     4008.14     95.63 o 
 -15   1  11     2556.27     2581.53     80.62 o 
 -13   1  11     3399.45     3641.03     79.40 o 
 -11   1  11    30129.21    30553.75    263.96 o 
  -9   1  11        6.28        0.00     17.56 o 
  -7   1  11     8876.76     9051.27     91.57 o 
  -5   1  11      359.96      412.65     44.91 o 
  -3   1  11    22932.32    22438.79    104.59 o 
  -1   1  11    74047.70    73628.58    227.34 o 
   1   1  11      638.61      538.29     48.00 o 
   3   1  11    10528.25    10491.26     80.19 o 
   5   1  11     1554.56     1729.20     59.87 o 
   7   1  11    15221.97    15468.16    122.39 o 
   9   1  11     3948.09     4322.29     75.91 o 
  11   1  11     3959.57     3860.97     81.02 o 
  13   1  11     1064.97     1102.47     79.02 o 
  15   1  11       76.65      142.63     80.18 o 
  17   1  11        0.21       34.75     84.29 o 
  19   1  11     1019.25      848.44    126.70 o 
  21   1  11      188.90      203.72    141.06 o 
  23   1  11       31.75      184.79    195.88 o 
  25   1  11       61.73      237.48    346.29 o 
 -28   2  11      333.17      208.58    181.33 o 
 -26   2  11      175.49        0.00     87.14 o 
 -24   2  11     1326.52      929.73    158.80 o 
 -22   2  11      464.64      390.66    124.40 o 
 -20   2  11      741.84      988.19    131.74 o 
 -18   2  11      457.08      392.48     89.31 o 
 -16   2  11      147.05      124.67     73.83 o 
 -14   2  11       97.71       78.27     62.61 o 
 -12   2  11      224.00      204.82     58.31 o 
 -10   2  11        6.27        0.00     10.86 o 
  -8   2  11     2064.97     2039.74     55.09 o 
  -6   2  11      963.42      982.83     47.53 o 
  -4   2  11    11296.00    11159.82     80.85 o 
  -2   2  11        7.74        0.76      6.68 o 
   0   2  11     1244.07     1350.66     42.97 o 
   2   2  11     2418.41     2345.47     50.62 o 
   4   2  11     2957.91     2787.77     51.25 o 
   6   2  11     1932.76     1712.78     67.20 o 
   8   2  11     2512.58     2668.37     86.85 o 
  10   2  11     1503.51     1561.59     86.60 o 
  12   2  11     2584.83     2716.68     88.94 o 
  14   2  11      136.90      129.88     87.87 o 
  16   2  11      835.48      866.92    118.58 o 
  18   2  11        0.48       22.07     54.22 o 
  20   2  11      402.86      305.46    133.61 o 
  22   2  11       19.04        0.00    106.50 o 
  24   2  11      520.77      552.91    195.15 o 
 -27   3  11      569.04      867.81    205.64 o 
 -25   3  11      169.23      117.91    180.85 o 
 -23   3  11     1095.03     1459.48    156.94 o 
 -21   3  11     1267.81     1226.31    128.40 o 
 -19   3  11        0.04        3.18     55.73 o 
 -17   3  11       61.12        0.00     84.31 o 
 -15   3  11      207.13      159.95     86.11 o 
 -13   3  11       16.12       19.75     44.37 o 
 -11   3  11      586.48      511.06     69.52 o 
  -9   3  11        3.84        0.00     23.49 o 
  -7   3  11     1993.84     2216.12     81.49 o 
  -5   3  11    11571.19    12158.85    109.22 o 
  -3   3  11     6418.55     6491.98     77.21 o 
  -1   3  11      140.42       53.47     57.59 o 
   1   3  11      750.22      603.89     66.58 o 
   3   3  11     1256.72     1344.95     71.46 o 
   5   3  11     3812.80     3728.49    114.34 o 
   7   3  11       24.88      113.34     89.24 o 
   9   3  11     3169.72     2879.46    130.88 o 
  11   3  11     1624.29     1451.45    130.68 o 
  13   3  11      229.03      163.27    111.78 o 
  15   3  11       78.03       54.63    109.16 o 
  17   3  11     1765.18     1899.68    158.47 o 
  19   3  11     1086.22     1032.66    162.11 o 
  21   3  11       25.27        0.00     71.66 o 
  23   3  11      173.61        5.52     64.94 o 
 -26   4  11      409.47      453.46    232.06 o 
 -24   4  11        0.53      119.84    157.47 o 
 -22   4  11      285.86      138.06     78.79 o 
 -20   4  11     1628.63     1686.85    142.53 o 
 -18   4  11       85.01       78.69    110.13 o 
 -16   4  11     5179.64     5196.45    128.40 o 
 -14   4  11     1281.52     1135.77    109.20 o 
 -12   4  11      164.72       69.61     71.07 o 
 -10   4  11      275.44      209.76     97.37 o 
  -8   4  11      699.94      675.28    107.48 o 
  -6   4  11      946.76      946.18    104.67 o 
  -4   4  11        6.40        0.00     67.39 o 
  -2   4  11        3.07        0.00     60.73 o 
   0   4  11     1563.24     1522.50    143.92 o 
   2   4  11     1378.05     1173.03    115.13 o 
   4   4  11     1854.59     1631.78    119.36 o 
   6   4  11     1097.57      992.73    124.11 o 
   8   4  11      340.07      259.61    108.27 o 
  10   4  11     4830.74     4602.40    171.92 o 
  12   4  11      172.84      114.96    144.67 o 
  14   4  11      289.24      206.36    160.60 o 
  16   4  11      284.79      310.39    132.71 o 
  18   4  11      144.88      157.20    175.95 o 
  20   4  11      165.63       23.42    203.25 o 
 -23   5  11     1057.61     1041.83    218.04 o 
 -21   5  11      982.09     1340.32    203.74 o 
 -19   5  11      724.65      957.37    182.16 o 
 -17   5  11       74.21       52.50    163.19 o 
 -15   5  11        4.23       25.82     57.59 o 
 -13   5  11      347.78      245.10    127.88 o 
 -11   5  11     1771.54     1467.77    170.90 o 
  -9   5  11     1302.90     1411.54    138.60 o 
  -7   5  11        3.62        0.00     15.79 o 
  -5   5  11     4553.99     4585.54    162.44 o 
  -3   5  11      230.67      217.33    127.36 o 
  -1   5  11     3527.52     3177.64    165.32 o 
   1   5  11     1614.48     1306.99    157.22 o 
   3   5  11     1914.55     1865.62    145.64 o 
   5   5  11     1353.51     1050.42    168.00 o 
   7   5  11     2159.87     2063.01    180.10 o 
   9   5  11       33.35      116.92     75.21 o 
  11   5  11      217.77      182.99    144.55 o 
  13   5  11      430.63      631.91    182.17 o 
  15   5  11       45.32      131.96    225.19 o 
  17   5  11       44.61       92.46    156.57 o 
  19   5  11      159.31       38.53    113.50 o 
 -18   6  11       32.95        0.00    161.78 o 
 -16   6  11       29.96        0.00    566.95 o 
 -14   6  11      191.63      163.44    240.95 o 
 -12   6  11       25.78        0.00    131.00 o 
 -10   6  11       10.31      280.05    237.49 o 
  -8   6  11      217.36      129.21    190.73 o 
  -6   6  11      334.42      222.56    187.35 o 
  -4   6  11      153.22       95.95    107.62 o 
  -2   6  11     2196.28     1996.99    198.49 o 
   0   6  11     3204.00     3675.31    193.51 o 
   2   6  11     3190.73     3373.12    235.99 o 
   4   6  11       30.57        0.00    146.21 o 
   6   6  11      781.22      707.35    178.91 o 
   8   6  11      219.39      167.74    189.33 o 
  10   6  11      133.88      238.06    200.65 o 
  12   6  11     1013.33     1307.29    237.62 o 
  14   6  11       11.73      121.07    241.69 o 
 -11   7  11       27.08      209.39    496.07 o 
  -9   7  11     2164.47     2902.31    394.65 o 
  -7   7  11        9.15       31.51    204.37 o 
  -5   7  11        2.00        0.00     86.35 o 
  -3   7  11        0.02        0.00     68.51 o 
  -1   7  11      109.26      249.52    229.70 o 
   1   7  11       40.61        1.66     41.71 o 
   3   7  11       68.48       50.30     78.19 o 
   5   7  11      113.74       85.97    247.28 o 
   7   7  11      827.55      896.36    263.61 o 
 -30   0  12     2209.52     2519.36    330.98 o 
 -28   0  12      112.06      107.96    222.87 o 
 -26   0  12      684.51      947.45    219.15 o 
 -24   0  12      393.41      469.54    187.22 o 
 -22   0  12       29.56        0.00    168.48 o 
 -20   0  12     1502.01     1350.74    157.47 o 
 -18   0  12     2780.04     2713.78    148.93 o 
 -16   0  12      675.25      641.31    122.98 o 
 -14   0  12    70226.66    73791.60    576.13 o 
 -12   0  12     2377.84     2403.80    114.02 o 
 -10   0  12   104118.55   106934.41    449.53 o 
  -8   0  12     4596.72     4969.95    107.90 o 
  -6   0  12     2226.97     2277.65     82.80 o 
  -4   0  12     7561.76     8164.24    109.19 o 
  -2   0  12       75.38      101.84     51.73 o 
   0   0  12    27240.36    25955.83    152.62 o 
   2   0  12     3058.54     3151.60     64.92 o 
   4   0  12     9506.44     9049.23    115.62 o 
   6   0  12    11445.24    11801.65    123.67 o 
   8   0  12     4688.55     4877.26     96.33 o 
  10   0  12     1359.16     1250.34     81.20 o 
  12   0  12     3611.10     3692.91    107.83 o 
  14   0  12       97.08      161.23     91.75 o 
  16   0  12     5277.17     5362.60    169.56 o 
  18   0  12     3324.44     3723.28    219.20 o 
  20   0  12     4230.15     4266.24    230.91 o 
  22   0  12      279.41      365.47    285.92 o 
  24   0  12      120.53       78.34    391.98 o 
 -29   1  12      102.25       43.89     71.82 o 
 -27   1  12      350.91      176.38    135.95 o 
 -25   1  12     1408.79     1368.71    161.74 o 
 -23   1  12      638.58      490.35    125.42 o 
 -21   1  12     1132.45      947.24    122.05 o 
 -19   1  12       17.17        0.00     38.51 o 
 -17   1  12       37.94       23.25     54.64 o 
 -15   1  12      282.13      331.98     70.01 o 
 -13   1  12      131.44       84.93     54.35 o 
 -11   1  12     3979.63     4156.16     82.22 o 
  -9   1  12     5154.61     5472.15     82.65 o 
  -7   1  12       41.77        7.82     43.06 o 
  -5   1  12     2578.26     2295.63     51.13 o 
  -3   1  12    55861.23    54895.79    196.44 o 
  -1   1  12     2032.97     2212.71     80.33 o 
   1   1  12       66.21        7.76     22.32 o 
   3   1  12     8003.84     8112.06     73.13 o 
   5   1  12     1212.74     1355.79     61.65 o 
   7   1  12     3375.55     3435.41     67.53 o 
   9   1  12     1888.10     1829.94     63.05 o 
  11   1  12     1004.87      967.13     71.99 o 
  13   1  12      161.32      154.06     72.46 o 
  15   1  12        9.92       11.04     77.84 o 
  17   1  12      167.85      273.79     96.11 o 
  19   1  12      913.42     1059.61    144.15 o 
  21   1  12      637.70      697.55    157.64 o 
  23   1  12      417.56      229.31    240.90 o 
  25   1  12      732.85      639.14    293.49 o 
 -28   2  12      518.48      677.90    182.69 o 
 -26   2  12      418.85      232.41    155.39 o 
 -24   2  12     1557.70     1323.34    163.36 o 
 -22   2  12       68.39       37.31    110.03 o 
 -20   2  12    17285.68    17861.09    208.53 o 
 -18   2  12     7956.33     7750.92    130.91 o 
 -16   2  12     1626.00     1582.40     84.27 o 
 -14   2  12     1091.11      927.23     83.85 o 
 -12   2  12       37.04        0.00     13.01 o 
 -10   2  12      547.53      379.40     56.21 o 
  -8   2  12      830.78      687.66     54.67 o 
  -6   2  12     4651.97     4519.66     65.56 o 
  -4   2  12    10654.15    10807.67     79.99 o 
  -2   2  12    14089.00    14557.23     88.15 o 
   0   2  12     4814.02     4774.04     78.41 o 
   2   2  12    25341.58    26153.49    131.20 o 
   4   2  12     1488.71     1465.53     46.60 o 
   6   2  12     3397.99     3346.66     74.29 o 
   8   2  12     3675.97     3621.34     93.72 o 
  10   2  12       51.49       13.17    104.90 o 
  12   2  12     1009.87     1111.39     95.84 o 
  14   2  12      336.14      187.56     69.81 o 
  16   2  12      657.87      575.05    116.42 o 
  18   2  12      111.79       45.87     97.29 o 
  20   2  12     3625.02     3694.08    179.77 o 
  22   2  12      290.55      244.06    167.75 o 
  24   2  12       97.73      204.06    205.42 o 
 -27   3  12      432.36      652.41    212.21 o 
 -25   3  12       19.56       22.43     79.03 o 
 -23   3  12      837.65      854.09    163.87 o 
 -21   3  12       36.21       61.57    114.72 o 
 -19   3  12        9.96        0.00     36.58 o 
 -17   3  12        5.91       81.11     97.50 o 
 -15   3  12      158.51      162.12     90.10 o 
 -13   3  12     2051.59     1990.97     85.95 o 
 -11   3  12     3848.26     3903.79     86.96 o 
  -9   3  12      157.51       96.12     63.16 o 
  -7   3  12       21.44        0.00     21.14 o 
  -5   3  12     6400.25     6724.00     95.99 o 
  -3   3  12     2506.39     2446.09     58.33 o 
  -1   3  12     3432.14     3375.93     66.40 o 
   1   3  12        0.14        0.00     30.29 o 
   3   3  12     1961.61     1795.75     89.19 o 
   5   3  12      282.19      162.81     88.19 o 
   7   3  12      496.33      472.77    109.94 o 
   9   3  12       13.20       17.82     70.16 o 
  11   3  12        0.60        0.00     69.37 o 
  13   3  12       99.67       12.74     41.91 o 
  15   3  12     1734.97     1379.67    123.99 o 
  17   3  12      197.79      169.64    128.77 o 
  19   3  12     1376.08     1446.76    174.74 o 
  21   3  12      342.47      274.24    173.71 o 
  23   3  12        0.30        0.00     60.16 o 
 -26   4  12      158.96       94.16    255.13 o 
 -24   4  12      110.25       55.62     59.60 o 
 -22   4  12       53.94        0.00     56.57 o 
 -20   4  12      676.02      636.66    132.87 o 
 -18   4  12        8.62        0.00     39.90 o 
 -16   4  12     2777.46     2941.60    131.28 o 
 -14   4  12     1531.82     1465.86    114.62 o 
 -12   4  12       39.53        0.00     42.97 o 
 -10   4  12      945.42      839.96    106.76 o 
  -8   4  12     2318.70     2149.17    117.34 o 
  -6   4  12     1076.80     1053.77    119.33 o 
  -4   4  12      310.63      195.20    120.83 o 
  -2   4  12     2614.38     2476.33    148.95 o 
   0   4  12     4163.42     3782.05    150.13 o 
   2   4  12     1157.10      846.47    131.01 o 
   4   4  12       98.91        0.00     54.39 o 
   6   4  12      191.34      127.29     99.39 o 
   8   4  12       11.35       30.17     90.87 o 
  10   4  12     4700.03     4844.51    176.73 o 
  12   4  12     1675.71     1929.55    158.89 o 
  14   4  12        6.44        0.00     30.76 o 
  16   4  12       23.73        0.00     84.09 o 
  18   4  12      208.44      298.15    178.58 o 
  20   4  12       48.21      105.34    231.32 o 
 -23   5  12       24.49       88.51    174.89 o 
 -21   5  12      341.13      371.56    176.16 o 
 -19   5  12        2.33        0.00    174.60 o 
 -17   5  12      100.06      135.64    175.58 o 
 -15   5  12     1681.65     1593.40    161.80 o 
 -13   5  12      317.07      237.82    128.68 o 
 -11   5  12        0.64        0.00    107.42 o 
  -9   5  12       63.69      112.02    124.87 o 
  -7   5  12      333.77      319.47    147.56 o 
  -5   5  12      543.69      463.99    130.98 o 
  -3   5  12     1065.76     1035.82    148.57 o 
  -1   5  12     1884.26     1812.33    147.17 o 
   1   5  12     2190.56     2188.28    162.75 o 
   3   5  12     4039.66     3896.06    155.93 o 
   5   5  12       57.46        0.00     43.98 o 
   7   5  12      221.39      193.07    150.07 o 
   9   5  12     1812.14     1858.10    189.31 o 
  11   5  12      563.85      381.89    173.50 o 
  13   5  12      342.96      503.38    176.80 o 
  15   5  12      175.53      164.23    209.44 o 
  17   5  12      724.29      813.62    203.08 o 
 -18   6  12      123.95      140.13    290.63 o 
 -16   6  12      434.40      372.13    276.24 o 
 -14   6  12       40.16        6.81     73.99 o 
 -12   6  12       24.51        0.00    151.03 o 
 -10   6  12        3.41       83.84    242.54 o 
  -8   6  12      122.98      122.40    203.01 o 
  -6   6  12      102.24        0.00    218.40 o 
  -4   6  12      152.84        0.00     50.64 o 
  -2   6  12      174.49      119.55    162.06 o 
   0   6  12       39.84        0.00    188.75 o 
   2   6  12     1017.36     1209.04    217.68 o 
   4   6  12        0.06        0.00     99.19 o 
   6   6  12     1214.97      905.12    185.05 o 
   8   6  12       51.05      164.38    212.33 o 
  10   6  12      766.52      823.45    197.20 o 
  12   6  12       30.07       69.05    201.05 o 
  14   6  12       42.58       30.19    260.37 o 
 -11   7  12       16.06        2.31    351.25 o 
  -9   7  12      283.75      350.90    339.87 o 
  -7   7  12     1072.87      939.84    285.84 o 
  -5   7  12      120.30        0.00    206.45 o 
  -3   7  12       32.77        0.00    146.46 o 
  -1   7  12      730.37      877.47    235.65 o 
   1   7  12        3.39        3.12    143.35 o 
   3   7  12     1155.46     1022.68    240.85 o 
   5   7  12      253.24      236.51    236.36 o 
   7   7  12      294.03      327.20    252.13 o 
 -29   1  13       60.55       35.87    200.34 o 
 -27   1  13      364.44      303.53    163.96 o 
 -25   1  13      202.94      109.73    150.11 o 
 -23   1  13     2145.24     2033.24    145.26 o 
 -21   1  13      560.48      375.89    108.53 o 
 -19   1  13     1751.48     1637.94    109.95 o 
 -17   1  13      518.69      486.30     80.10 o 
 -15   1  13     7474.32     7659.95    118.77 o 
 -13   1  13       23.20        0.00     33.88 o 
 -11   1  13      958.73      947.06     72.88 o 
  -9   1  13      497.96      356.01     56.83 o 
  -7   1  13      697.89      676.68     53.32 o 
  -5   1  13     1903.84     1815.17     43.70 o 
  -3   1  13     2138.99     2068.01     56.14 o 
  -1   1  13     2608.50     2683.37    105.08 o 
   1   1  13     2406.35     2324.75     55.28 o 
   3   1  13     5864.72     5785.87     62.29 o 
   5   1  13    10121.23    10016.44    108.77 o 
   7   1  13      200.54      183.37     56.06 o 
   9   1  13      606.60      599.21     63.34 o 
  11   1  13       45.29        8.01     46.60 o 
  13   1  13        7.72        0.00     50.86 o 
  15   1  13      179.92       80.41     85.13 o 
  17   1  13      329.36      440.95    112.54 o 
  19   1  13     1110.35      948.60    148.72 o 
  21   1  13       99.63      125.28    150.30 o 
  23   1  13      248.72      278.19    241.97 o 
  25   1  13     1081.11     1048.88    318.17 o 
 -28   2  13       29.50       24.24    220.27 o 
 -26   2  13     1980.71     2055.96    194.40 o 
 -24   2  13       91.30       76.60    118.85 o 
 -22   2  13      611.10      572.85    125.77 o 
 -20   2  13     8035.96     8494.68    143.93 o 
 -18   2  13     1738.81     1897.17    109.52 o 
 -16   2  13      309.88      271.83     79.60 o 
 -14   2  13     1488.49     1458.95     74.96 o 
 -12   2  13       34.42        4.26     36.13 o 
 -10   2  13      584.80      406.67     60.25 o 
  -8   2  13      605.57      432.80     49.64 o 
  -6   2  13     5127.16     5123.20     63.48 o 
  -4   2  13       70.24       73.15     36.02 o 
  -2   2  13     4857.42     4667.48     43.50 o 
   0   2  13    34065.63    34660.91    173.91 o 
   2   2  13     4241.85     4722.13     86.45 o 
   4   2  13     3127.58     3006.49     59.08 o 
   6   2  13    11417.80    11008.73    135.23 o 
   8   2  13      266.34      267.11     85.10 o 
  10   2  13      375.63      448.64     93.09 o 
  12   2  13       31.40       18.55     23.23 o 
  14   2  13      125.77       74.59    100.80 o 
  16   2  13      205.00      133.84     91.48 o 
  18   2  13       17.87       43.90     87.34 o 
  20   2  13     1423.29     1239.51    165.22 o 
  22   2  13        3.90        0.00    145.14 o 
  24   2  13      277.13      348.71    213.62 o 
 -27   3  13        2.82      109.28    204.63 o 
 -25   3  13     1500.89     1724.71    200.70 o 
 -23   3  13      275.47      220.28    148.60 o 
 -21   3  13     4958.23     5082.24    154.64 o 
 -19   3  13        0.63        0.00     84.45 o 
 -17   3  13     4275.17     4670.00    127.81 o 
 -15   3  13     5005.08     4992.72    115.59 o 
 -13   3  13      486.22      400.31     73.21 o 
 -11   3  13      100.14      147.75     67.09 o 
  -9   3  13     2534.82     2449.50     81.39 o 
  -7   3  13     1400.60     1352.27     73.34 o 
  -5   3  13     1235.41     1301.74     60.12 o 
  -3   3  13     7422.61     7693.50     85.39 o 
  -1   3  13     2356.39     2557.49     78.44 o 
   1   3  13       37.51       27.02     73.62 o 
   3   3  13     1151.43     1042.93     91.68 o 
   5   3  13     3008.54     2825.83    110.97 o 
   7   3  13      172.88      229.75    102.73 o 
   9   3  13     4606.65     4693.73    128.70 o 
  11   3  13       52.21      112.06     92.73 o 
  13   3  13      229.21      240.09    112.25 o 
  15   3  13      615.90      476.33    111.82 o 
  17   3  13     2622.52     2286.39    155.02 o 
  19   3  13      522.64      533.99    154.21 o 
  21   3  13       57.42       94.80    221.49 o 
  23   3  13        0.05        0.00    190.92 o 
 -26   4  13       17.74       57.67    232.80 o 
 -24   4  13       23.05        0.00     43.72 o 
 -22   4  13       26.32       14.59    142.82 o 
 -20   4  13      418.11      339.31    138.40 o 
 -18   4  13      585.30      617.98    122.22 o 
 -16   4  13     1871.18     1983.34    129.89 o 
 -14   4  13     1826.43     1694.76    128.92 o 
 -12   4  13        9.58        0.00     31.59 o 
 -10   4  13      758.56      666.86    104.57 o 
  -8   4  13      721.29      505.13    107.38 o 
  -6   4  13     4570.44     4633.85    154.25 o 
  -4   4  13     1342.56     1068.16    155.51 o 
  -2   4  13     1980.65     1966.79    159.23 o 
   0   4  13      848.39      739.33    135.99 o 
   2   4  13     2270.43     2057.50    135.08 o 
   4   4  13        6.59        0.00     59.93 o 
   6   4  13      496.27      578.18    113.92 o 
   8   4  13        8.78       11.34     53.08 o 
  10   4  13      669.07      817.59    150.74 o 
  12   4  13      187.95      259.27    139.21 o 
  14   4  13        4.35        0.00    125.25 o 
  16   4  13       18.97        0.00     52.30 o 
  18   4  13      149.44       50.50    230.30 o 
  20   4  13        1.95        0.00    180.48 o 
 -23   5  13       55.16       96.92    200.51 o 
 -21   5  13       81.73       85.43    147.73 o 
 -19   5  13      108.14       51.26    144.22 o 
 -17   5  13       16.68        0.00    134.58 o 
 -15   5  13       96.39       29.96    121.32 o 
 -13   5  13        4.06        5.84     12.53 o 
 -11   5  13      368.96      368.72    162.21 o 
  -9   5  13        3.22        8.80     95.41 o 
  -7   5  13     1460.14     1662.25    205.74 o 
  -5   5  13     1522.86     1560.16    136.36 o 
  -3   5  13        0.41        0.00     37.06 o 
  -1   5  13      264.02      233.28    132.23 o 
   1   5  13      474.38      470.96    155.71 o 
   3   5  13     2808.71     2775.10    174.76 o 
   5   5  13     2243.80     1720.46    179.45 o 
   7   5  13       66.61        0.00     37.44 o 
   9   5  13     1339.51     1324.62    186.70 o 
  11   5  13     2154.45     1740.93    206.32 o 
  13   5  13       87.52      188.02    176.48 o 
  15   5  13      368.63      418.29    211.24 o 
  17   5  13       97.51      224.96    207.13 o 
 -18   6  13      171.94      123.77    296.06 o 
 -16   6  13      157.86      119.20    255.71 o 
 -14   6  13      563.29      754.11    285.12 o 
 -12   6  13       16.12        0.00    248.20 o 
 -10   6  13      390.85      321.94    281.43 o 
  -8   6  13      286.38      447.36    208.87 o 
  -6   6  13     1342.56     1462.57    216.00 o 
  -4   6  13       64.97       54.72     52.65 o 
  -2   6  13       26.78       22.05     67.23 o 
   0   6  13        3.24        0.00     46.40 o 
   2   6  13       23.36        0.00    111.65 o 
   4   6  13       25.84       78.80    177.87 o 
   6   6  13        8.34       75.38    178.96 o 
   8   6  13        1.75        0.00     80.12 o 
  10   6  13      473.64      642.76    208.50 o 
  12   6  13       54.18        0.00    136.42 o 
 -11   7  13      172.06        0.00    166.29 o 
  -9   7  13      617.70      984.03    361.25 o 
  -7   7  13       56.37      297.67    288.44 o 
  -5   7  13       35.33      176.94    276.32 o 
  -3   7  13       57.68       59.19    173.84 o 
  -1   7  13      134.68      141.99    181.26 o 
   1   7  13        0.56        0.00     77.45 o 
   3   7  13       86.97       48.21    157.37 o 
   5   7  13        0.55        0.00    131.09 o 
 -30   0  14       77.59        0.00    216.65 o 
 -28   0  14       61.49      175.87    223.14 o 
 -26   0  14       91.93      133.24    199.47 o 
 -24   0  14       69.22       28.77    205.31 o 
 -22   0  14     1071.03     1113.61    200.54 o 
 -20   0  14      896.23      823.96    251.28 o 
 -18   0  14      291.42      376.14    125.50 o 
 -16   0  14     2358.82     2562.88    134.46 o 
 -14   0  14      685.10      793.71    112.57 o 
 -12   0  14    19059.72    19567.45    221.64 o 
 -10   0  14     1042.49     1189.55     89.74 o 
  -8   0  14       26.84        0.00     54.40 o 
  -6   0  14    19812.67    19565.44    182.29 o 
  -4   0  14     2603.84     2593.33     59.81 o 
  -2   0  14      329.14      322.71     61.73 o 
   0   0  14     2515.70     2426.74     58.15 o 
   2   0  14    21466.48    21453.91    147.35 o 
   4   0  14     6869.22     6627.12     96.15 o 
   6   0  14    19695.15    20305.29    163.40 o 
   8   0  14    14494.51    14773.83    156.06 o 
  10   0  14        1.33        0.00     42.33 o 
  12   0  14     1857.90     1729.41    103.05 o 
  14   0  14     2760.47     2801.98    117.60 o 
  16   0  14     6897.77     6814.10    235.18 o 
  18   0  14      872.70      784.98    235.82 o 
  20   0  14      147.09        0.00     35.01 o 
  22   0  14     8638.01     9566.26    444.78 o 
  24   0  14     1939.29     2299.20    492.06 o 
 -29   1  14       12.00        3.92     90.56 o 
 -27   1  14       58.76      147.10    151.84 o 
 -25   1  14     1727.52     1567.85    172.11 o 
 -23   1  14      379.75      223.32    118.13 o 
 -21   1  14     1899.43     1740.20    129.25 o 
 -19   1  14     2134.97     2093.34    107.27 o 
 -17   1  14      712.07      666.99     84.94 o 
 -15   1  14     2534.93     2401.57     89.54 o 
 -13   1  14      353.38      243.69     67.85 o 
 -11   1  14      643.30      509.53     66.48 o 
  -9   1  14     3819.89     3791.33     74.54 o 
  -7   1  14       31.84        0.00     23.39 o 
  -5   1  14     1110.40     1109.43     43.13 o 
  -3   1  14      338.14      270.50     51.29 o 
  -1   1  14     6942.21     6696.75     78.20 o 
   1   1  14     3835.79     3656.62     64.94 o 
   3   1  14     1949.11     2070.50     55.94 o 
   5   1  14      254.83      497.92     85.86 o 
   7   1  14     9456.88     9640.93    119.23 o 
   9   1  14     4646.68     4536.83     89.36 o 
  11   1  14      647.15      854.22     78.01 o 
  13   1  14      166.67      140.06     82.15 o 
  15   1  14     1312.25     1176.67    120.94 o 
  17   1  14     4724.48     4689.76    139.48 o 
  19   1  14     2371.52     2525.59    164.67 o 
  21   1  14       46.55        0.00     53.85 o 
  23   1  14      543.56      749.13    259.84 o 
  25   1  14      141.08      213.21    307.84 o 
 -28   2  14        5.33        0.00    142.35 o 
 -26   2  14      160.89      119.87     71.66 o 
 -24   2  14     5604.78     5281.08    211.01 o 
 -22   2  14       92.39       74.12     68.83 o 
 -20   2  14       26.80        6.29     95.78 o 
 -18   2  14      517.51      450.77     91.10 o 
 -16   2  14      210.16      186.88     77.90 o 
 -14   2  14       77.55        9.86     51.40 o 
 -12   2  14      219.99      188.03     55.20 o 
 -10   2  14      520.73      404.76     56.48 o 
  -8   2  14      344.22      215.12     43.72 o 
  -6   2  14      850.13      655.19     50.10 o 
  -4   2  14    10797.25    11023.73     72.17 o 
  -2   2  14      284.23      230.11     37.67 o 
   0   2  14        7.21       54.40     50.69 o 
   2   2  14     1068.10     1001.51     71.79 o 
   4   2  14     5723.91     5595.04     94.33 o 
   6   2  14     7003.36     6809.33    114.64 o 
   8   2  14        3.68        0.00     89.22 o 
  10   2  14      794.13      705.66    110.38 o 
  12   2  14     1033.89     1140.66     91.99 o 
  14   2  14      151.43       85.39     49.15 o 
  16   2  14       12.61        0.00    112.30 o 
  18   2  14      792.10      630.59    141.63 o 
  20   2  14      229.22      258.50    133.77 o 
  22   2  14        4.02       35.94    163.12 o 
  24   2  14      389.32      448.02    214.27 o 
 -27   3  14       26.07       51.78    188.08 o 
 -25   3  14      357.21      217.77     96.73 o 
 -23   3  14       10.99        0.00    140.97 o 
 -21   3  14     1722.32     1947.57    145.55 o 
 -19   3  14     1225.79     1385.12    132.65 o 
 -17   3  14    18614.04    18648.94    208.33 o 
 -15   3  14       57.10       14.78     57.30 o 
 -13   3  14     3958.76     3893.77     92.55 o 
 -11   3  14     1082.62     1016.52     84.38 o 
  -9   3  14      234.49      182.24     70.15 o 
  -7   3  14      200.70      188.93     63.32 o 
  -5   3  14       72.16       30.17     42.24 o 
  -3   3  14      328.45      329.48     76.47 o 
  -1   3  14     2574.57     2481.48     73.71 o 
   1   3  14     1862.58     1988.86     91.09 o 
   3   3  14     1974.05     1993.38     98.07 o 
   5   3  14     3760.33     3462.51    114.81 o 
   7   3  14      865.19      801.68    129.87 o 
   9   3  14     3286.96     3311.17    118.87 o 
  11   3  14     9812.99    10079.03    180.66 o 
  13   3  14      342.81      188.34    116.34 o 
  15   3  14      560.96      572.41    125.48 o 
  17   3  14       86.31       33.13    130.83 o 
  19   3  14      223.46      178.70    160.60 o 
  21   3  14      383.38      347.54    181.46 o 
 -26   4  14      297.70      381.62    237.07 o 
 -24   4  14      112.68        0.00    119.71 o 
 -22   4  14      766.43      807.93    165.57 o 
 -20   4  14       57.04       51.72     70.55 o 
 -18   4  14     1069.80     1143.66    127.22 o 
 -16   4  14     2461.76     2615.22    129.50 o 
 -14   4  14     2710.85     2704.65    129.59 o 
 -12   4  14      691.52      626.99    105.47 o 
 -10   4  14      314.59      349.76     99.37 o 
  -8   4  14       88.72        0.40    106.05 o 
  -6   4  14      167.02       65.67    155.49 o 
  -4   4  14      631.40      576.02    134.19 o 
  -2   4  14      269.88      168.50    119.57 o 
   0   4  14      544.42      476.35    111.42 o 
   2   4  14       12.76        0.00     29.44 o 
   4   4  14      551.10      505.53    116.87 o 
   6   4  14     3018.68     3195.60    149.30 o 
   8   4  14     3368.27     2927.19    167.07 o 
  10   4  14     1171.58     1209.01    158.79 o 
  12   4  14       53.42      161.10    159.08 o 
  14   4  14      607.25      599.69    175.37 o 
  16   4  14      747.28      814.03    152.84 o 
  18   4  14      189.83      183.53    190.48 o 
  20   4  14      150.38      251.39    230.57 o 
 -23   5  14       23.96       30.43    121.12 o 
 -21   5  14      162.34      129.56    143.19 o 
 -19   5  14      460.27      406.47    170.42 o 
 -17   5  14     1126.40     1064.98    178.95 o 
 -15   5  14       36.17       52.15    188.76 o 
 -13   5  14       31.62        0.00    134.68 o 
 -11   5  14        1.47        0.00    100.33 o 
  -9   5  14      136.71       62.06    191.23 o 
  -7   5  14       49.29        8.90     17.51 o 
  -5   5  14       99.44      131.83    144.33 o 
  -3   5  14      313.94      276.12    126.84 o 
  -1   5  14      490.79      432.38    132.63 o 
   1   5  14      434.65      325.65    123.39 o 
   3   5  14     1242.43     1201.58    178.25 o 
   5   5  14      454.11      450.60    160.56 o 
   7   5  14      144.83       15.24    105.81 o 
   9   5  14       22.37       13.72    108.56 o 
  11   5  14        2.00       72.73    180.80 o 
  13   5  14     1036.23     1248.14    206.83 o 
  15   5  14      266.03      565.55    215.33 o 
  17   5  14       12.58        0.00    179.17 o 
 -18   6  14        1.43        3.90    139.68 o 
 -16   6  14        0.58        0.00    460.94 o 
 -14   6  14       45.16      162.65    303.64 o 
 -12   6  14       20.29        0.00    196.44 o 
 -10   6  14     2330.38     2308.34    349.47 o 
  -8   6  14       87.24       56.97    158.21 o 
  -6   6  14      536.21      717.88    197.68 o 
  -4   6  14      972.89      889.20    177.21 o 
  -2   6  14       83.56        0.00     83.95 o 
   0   6  14      531.90      454.36    180.84 o 
   2   6  14      489.15      371.75    159.14 o 
   4   6  14       21.93        0.00    188.82 o 
   6   6  14        1.37       39.48    161.59 o 
   8   6  14       15.79        0.00    201.05 o 
  10   6  14      364.85      631.08    214.56 o 
  12   6  14       18.90        0.00    195.46 o 
  -9   7  14      125.38      177.82    365.27 o 
  -7   7  14      261.56      248.64    282.33 o 
  -5   7  14      325.13      479.74    274.42 o 
  -3   7  14        1.63       24.36    186.56 o 
  -1   7  14      236.62      462.72    225.89 o 
   1   7  14      350.79      435.74    234.45 o 
   3   7  14      770.83     1038.42    244.34 o 
   5   7  14      295.11      398.40    254.94 o 
 -29   1  15       63.76        0.00     31.32 o 
 -27   1  15      161.93      118.29    134.68 o 
 -25   1  15      993.93     1046.41    156.80 o 
 -23   1  15      997.24      781.80    133.40 o 
 -21   1  15      187.92      249.41    106.61 o 
 -19   1  15       26.79       41.25     66.01 o 
 -17   1  15       13.69        0.00     66.92 o 
 -15   1  15      212.11      208.79     74.52 o 
 -13   1  15     1176.77     1176.65     80.05 o 
 -11   1  15     2283.93     2539.22     73.56 o 
  -9   1  15        0.80        0.00     38.31 o 
  -7   1  15      155.79       32.38     37.07 o 
  -5   1  15      574.65      614.11     44.17 o 
  -3   1  15      262.85      278.89     52.87 o 
  -1   1  15     1910.50     2204.83     56.58 o 
   1   1  15     1183.74     1044.94     54.70 o 
   3   1  15     7940.60     7986.19     78.11 o 
   5   1  15    10075.17    10606.94    112.56 o 
   7   1  15       94.05      199.49     67.69 o 
   9   1  15      278.47      366.93     65.42 o 
  11   1  15       26.04       83.32     38.73 o 
  13   1  15       26.27        0.00     59.43 o 
  15   1  15      385.76      396.88    103.90 o 
  17   1  15     1756.43     1891.26    138.54 o 
  19   1  15      605.44      529.98    155.85 o 
  21   1  15      742.75      681.19    199.31 o 
  23   1  15      402.47      542.71    262.35 o 
 -28   2  15      699.95      657.61    191.74 o 
 -26   2  15      383.52      258.18    128.45 o 
 -24   2  15      275.00       54.77     59.84 o 
 -22   2  15      109.04      116.02    105.35 o 
 -20   2  15     1200.54     1318.92    115.17 o 
 -18   2  15       32.72       31.37     82.43 o 
 -16   2  15      336.44      212.32     76.96 o 
 -14   2  15     2047.44     1972.69     82.94 o 
 -12   2  15      285.60      332.30     66.44 o 
 -10   2  15      944.69      863.27     57.44 o 
  -8   2  15       88.80       50.04     17.06 o 
  -6   2  15     3890.55     3928.52     58.37 o 
  -4   2  15     6537.56     6813.56     58.95 o 
  -2   2  15     3698.49     3810.66     79.25 o 
   0   2  15    31834.52    31035.52    174.78 o 
   2   2  15      178.70      139.48     79.35 o 
   4   2  15       42.66       62.89     51.00 o 
   6   2  15     4090.02     4139.64     98.50 o 
   8   2  15     2594.33     2500.77    110.24 o 
  10   2  15       58.45       62.90    104.36 o 
  12   2  15      235.45       68.09     43.13 o 
  14   2  15      130.43       17.87     49.62 o 
  16   2  15      681.43      662.18    125.17 o 
  18   2  15      134.07       89.03    135.54 o 
  20   2  15      610.78      600.52    164.65 o 
  22   2  15        7.70        4.65     20.08 o 
 -27   3  15      647.62      657.08    209.91 o 
 -25   3  15        0.19        0.00    138.39 o 
 -23   3  15      243.86       11.93     55.00 o 
 -21   3  15     2160.14     1976.55    149.23 o 
 -19   3  15     1809.17     1735.26    128.65 o 
 -17   3  15      645.62      589.46    123.29 o 
 -15   3  15      808.96      664.19     90.54 o 
 -13   3  15       35.29        3.37     19.11 o 
 -11   3  15     3754.99     3753.35     88.31 o 
  -9   3  15        0.71        0.00     62.93 o 
  -7   3  15      572.38      598.13     63.49 o 
  -5   3  15     1083.57      997.10     71.50 o 
  -3   3  15     3471.87     3716.31     86.58 o 
  -1   3  15     4319.97     4593.38     89.72 o 
   1   3  15      446.53      377.64     86.43 o 
   3   3  15        3.97        1.19     34.49 o 
   5   3  15      447.57      381.14    102.47 o 
   7   3  15     1225.47     1301.27    122.01 o 
   9   3  15     6080.59     6027.18    166.53 o 
  11   3  15      100.05      330.91    109.33 o 
  13   3  15      221.63      237.75    139.73 o 
  15   3  15     1284.23     1182.50    143.99 o 
  17   3  15      308.03      348.73    134.27 o 
  19   3  15       33.06        0.00     83.75 o 
  21   3  15      110.36       46.62    172.44 o 
 -26   4  15       77.24      244.65    228.93 o 
 -24   4  15      188.90      152.24    171.23 o 
 -22   4  15      148.29       18.11     57.90 o 
 -20   4  15       59.32        0.00     78.67 o 
 -18   4  15       17.95        0.00     32.82 o 
 -16   4  15      104.49       60.72     38.09 o 
 -14   4  15     1304.93     1250.47    127.80 o 
 -12   4  15      326.12      353.12    105.27 o 
 -10   4  15      964.83      839.71    147.90 o 
  -8   4  15     2552.12     2482.42    289.81 o 
  -6   4  15     1131.12      963.97    189.56 o 
  -4   4  15        1.56        0.00     56.65 o 
  -2   4  15       42.95        0.00     53.80 o 
   0   4  15       24.74        0.00     76.75 o 
   2   4  15      792.50      602.39    120.10 o 
   4   4  15       23.24       37.76    121.11 o 
   6   4  15    10970.83    11112.53    215.56 o 
   8   4  15        0.01      115.03    140.84 o 
  10   4  15     5036.23     4842.89    181.35 o 
  12   4  15       46.12        0.00    127.28 o 
  14   4  15        8.00      145.84    168.96 o 
  16   4  15       36.72       13.22    137.96 o 
  18   4  15      142.42      285.29    200.39 o 
  20   4  15      693.52      756.94    245.29 o 
 -23   5  15       70.43      127.34    210.90 o 
 -21   5  15       61.84      184.72    198.84 o 
 -19   5  15      149.09       53.10    180.23 o 
 -17   5  15       82.63        0.00    142.81 o 
 -15   5  15      523.09      500.63    202.24 o 
 -13   5  15       26.26        0.00    126.61 o 
 -11   5  15      229.06        7.27    153.22 o 
  -9   5  15      421.48      405.01    187.59 o 
  -7   5  15      662.32      660.33    218.74 o 
  -5   5  15      162.54       72.39    142.61 o 
  -3   5  15      483.59      365.23    149.25 o 
  -1   5  15     3743.38     3794.36    167.10 o 
   1   5  15      577.13      346.34    127.81 o 
   3   5  15     2675.78     2453.96    192.88 o 
   5   5  15      172.99      221.89    156.11 o 
   7   5  15        0.02        0.00    109.39 o 
   9   5  15        3.41        0.00    155.52 o 
  11   5  15      130.89        3.48    176.51 o 
  13   5  15      606.68      734.99    200.57 o 
  15   5  15      178.95      246.80    222.39 o 
  17   5  15       81.64        3.12    196.37 o 
 -18   6  15      223.25      456.82    365.22 o 
 -16   6  15        0.32        0.00    120.06 o 
 -14   6  15        0.04        0.00    302.56 o 
 -12   6  15      794.58      848.33    289.71 o 
 -10   6  15      465.97      340.58    295.53 o 
  -8   6  15      137.22        0.00     70.80 o 
  -6   6  15      723.62      696.62    211.24 o 
  -4   6  15        2.11        5.06     42.69 o 
  -2   6  15      322.75      347.28    189.55 o 
   0   6  15        0.10        0.00    123.63 o 
   2   6  15       71.27       94.34    158.09 o 
   4   6  15       46.88        0.00    123.88 o 
   6   6  15      865.66      958.29    207.81 o 
   8   6  15      103.48        0.00    114.79 o 
  10   6  15      257.37      212.66    140.39 o 
  12   6  15      499.74      441.40    261.61 o 
  -9   7  15      208.54      305.45    354.98 o 
  -7   7  15        9.56      150.40    345.71 o 
  -5   7  15       10.80       26.57    287.48 o 
  -3   7  15      158.48      334.92    229.38 o 
  -1   7  15      824.35     1055.53    250.93 o 
   1   7  15        0.91        0.00    248.22 o 
   3   7  15      564.13      701.06    250.88 o 
 -30   0  16       31.87        0.00    210.36 o 
 -28   0  16      237.23      264.47    212.78 o 
 -26   0  16     1813.15     1700.60    268.90 o 
 -24   0  16      111.63        0.00    106.65 o 
 -22   0  16      466.85      316.37    183.65 o 
 -20   0  16      608.15      639.22    171.09 o 
 -18   0  16     2589.07     2849.17    156.99 o 
 -16   0  16      805.29      844.67    125.86 o 
 -14   0  16    55072.96    58189.08    439.15 o 
 -12   0  16    21295.77    21762.72    295.53 o 
 -10   0  16    15587.30    15901.21    195.35 o 
  -8   0  16        5.59        2.62     55.81 o 
  -6   0  16     5405.77     4932.64    119.65 o 
  -4   0  16     2528.12     2555.79     62.36 o 
  -2   0  16     4334.59     4107.33     87.69 o 
   0   0  16     5933.65     6037.62     85.52 o 
   2   0  16     2761.90     2797.05     69.43 o 
   4   0  16     1892.51     1837.78     67.39 o 
   6   0  16    11889.31    12015.38    132.86 o 
   8   0  16      166.55      129.51     66.69 o 
  10   0  16       90.49       40.48     67.35 o 
  12   0  16     3672.26     3561.40    130.91 o 
  14   0  16      114.87       76.34    130.32 o 
  16   0  16     1632.02     1777.37    337.96 o 
  18   0  16       92.00        0.00    122.58 o 
  20   0  16        4.33        0.00     52.53 o 
  22   0  16       41.95       22.76    229.39 o 
  24   0  16      541.67      301.19    497.31 o 
 -29   1  16      156.27       16.68    146.03 o 
 -27   1  16      481.40      460.71    159.89 o 
 -25   1  16       35.30        0.00     48.49 o 
 -23   1  16     1691.22     1472.35    146.97 o 
 -21   1  16      326.28      292.23    107.15 o 
 -19   1  16       40.68       56.68     42.78 o 
 -17   1  16     1516.65     1396.67    100.17 o 
 -15   1  16      323.18      358.87     77.09 o 
 -13   1  16     3615.86     3707.41     88.32 o 
 -11   1  16        0.05        0.00     21.11 o 
  -9   1  16      521.16      453.77     59.09 o 
  -7   1  16     6775.31     6552.45     78.50 o 
  -5   1  16     3592.94     3292.78     56.32 o 
  -3   1  16     5240.07     5358.12     61.98 o 
  -1   1  16    14129.18    14302.50    112.63 o 
   1   1  16       39.43      424.16     58.95 o 
   3   1  16     1662.86     1783.14     50.83 o 
   5   1  16     2616.38     2729.77     91.08 o 
   7   1  16     4683.69     4691.54    115.70 o 
   9   1  16     4829.23     4769.34    107.30 o 
  11   1  16     3640.47     3853.47    107.48 o 
  13   1  16      182.93      121.68     74.28 o 
  15   1  16      711.15      628.17    116.69 o 
  17   1  16      192.62      189.54    133.68 o 
  19   1  16      179.38      115.20    157.59 o 
  21   1  16     1564.58     1581.65    222.75 o 
  23   1  16       66.71       94.83    320.58 o 
 -28   2  16      380.75      428.48    188.65 o 
 -26   2  16      782.63      714.28    174.70 o 
 -24   2  16      559.52      447.93    149.63 o 
 -22   2  16     1830.66     1454.35    129.11 o 
 -20   2  16     1117.44     1141.35    142.34 o 
 -18   2  16     3196.19     3365.27    107.76 o 
 -16   2  16      556.38      568.54     81.61 o 
 -14   2  16       74.15       18.59     27.67 o 
 -12   2  16     8695.94     8424.68    110.11 o 
 -10   2  16     2545.99     2594.35     67.07 o 
  -8   2  16     1815.58     1738.79     59.28 o 
  -6   2  16     5574.16     5973.47     72.48 o 
  -4   2  16    10849.27    11143.20     92.06 o 
  -2   2  16    39639.14    40641.95    215.96 o 
   0   2  16       24.20       22.66     36.24 o 
   2   2  16     1274.96     1224.25     77.40 o 
   4   2  16     2846.57     2795.61     79.08 o 
   6   2  16       64.21      117.85     73.47 o 
   8   2  16     2461.11     2262.97    115.69 o 
  10   2  16     2478.20     2442.29    125.62 o 
  12   2  16        5.04        0.00     73.62 o 
  14   2  16      123.17        9.78     36.45 o 
  16   2  16      500.90      404.00    122.33 o 
  18   2  16        6.06       38.28    122.85 o 
  20   2  16        8.12        0.00    150.43 o 
  22   2  16        4.00      148.55    232.30 o 
 -27   3  16      341.06      467.74    213.70 o 
 -25   3  16      141.76       22.47    154.79 o 
 -23   3  16        3.11        0.00     83.13 o 
 -21   3  16       44.45        0.00     61.59 o 
 -19   3  16      249.17      265.41    130.64 o 
 -17   3  16     6262.31     6127.95    123.43 o 
 -15   3  16     2334.29     2206.28     96.81 o 
 -13   3  16        5.04       20.50     46.17 o 
 -11   3  16        0.71        0.00     62.02 o 
  -9   3  16       92.27       58.00     61.54 o 
  -7   3  16      842.00      820.71     87.93 o 
  -5   3  16      117.14       78.02    138.53 o 
  -3   3  16     1059.54     1088.91     80.18 o 
  -1   3  16      172.12      148.67     72.64 o 
   1   3  16     1529.72     1579.73     91.24 o 
   3   3  16     2806.40     2641.94    103.60 o 
   5   3  16        0.20        0.00     36.84 o 
   7   3  16     2515.90     2633.07    136.90 o 
   9   3  16     8888.18     8986.22    193.37 o 
  11   3  16     9215.60     9121.59    176.51 o 
  13   3  16     2300.09     2261.59    166.32 o 
  15   3  16     1826.15     1793.29    160.72 o 
  17   3  16       10.23        0.00     56.72 o 
  19   3  16      243.69      240.65    168.44 o 
  21   3  16       20.75      178.68    195.78 o 
 -26   4  16     2321.01     2834.64    274.37 o 
 -24   4  16      946.94     1049.46    193.94 o 
 -22   4  16      411.15      459.19    137.45 o 
 -20   4  16      650.41      575.27    131.76 o 
 -18   4  16     1206.33     1106.03    137.52 o 
 -16   4  16      671.54      710.12    112.12 o 
 -14   4  16     1102.14     1385.73    135.35 o 
 -12   4  16     1304.76     1131.14    150.99 o 
 -10   4  16      151.48        8.99     45.76 o 
  -8   4  16     1065.78      903.70    186.19 o 
  -6   4  16       65.78        0.00     49.03 o 
  -4   4  16       31.28        0.00     87.38 o 
  -2   4  16      426.10      370.92    102.55 o 
   0   4  16     3089.57     2903.91    143.68 o 
   2   4  16       44.77       31.67     61.44 o 
   4   4  16       47.28        7.42     81.26 o 
   6   4  16    26546.48    26914.90    368.91 o 
   8   4  16      770.17      855.46    155.92 o 
  10   4  16       63.64      358.38    146.37 o 
  12   4  16      599.46      451.94    159.94 o 
  14   4  16       34.38       64.17    173.23 o 
  16   4  16     1217.23     1362.67    178.51 o 
  18   4  16      219.86      330.44    207.02 o 
 -21   5  16      364.36      402.49    262.42 o 
 -19   5  16      285.48      251.53    233.44 o 
 -17   5  16      177.12      127.16    137.64 o 
 -15   5  16      282.39      404.49    211.61 o 
 -13   5  16       69.41        0.00    275.99 o 
 -11   5  16     1004.49      856.01    233.86 o 
  -9   5  16      123.85       27.57    127.83 o 
  -7   5  16       98.30        0.00     65.39 o 
  -5   5  16       20.76        0.00     56.97 o 
  -3   5  16       21.36        0.00    201.85 o 
  -1   5  16      441.57      362.62    144.29 o 
   1   5  16      483.95      447.75    143.14 o 
   3   5  16     2122.81     2008.00    180.16 o 
   5   5  16     1171.45      980.21    158.93 o 
   7   5  16      329.32      159.46    183.23 o 
   9   5  16       37.52        0.00    117.94 o 
  11   5  16     1015.76      888.91    194.95 o 
  13   5  16      341.28      471.12    207.86 o 
  15   5  16      263.72      353.16    228.60 o 
 -18   6  16      291.84      512.70    395.28 o 
 -16   6  16        4.69       30.61    417.55 o 
 -14   6  16       11.63        0.00    227.64 o 
 -12   6  16      204.35       35.72     53.76 o 
 -10   6  16       69.16        0.00    102.46 o 
  -8   6  16       10.13       86.85    208.15 o 
  -6   6  16      422.03      496.36    217.51 o 
  -4   6  16       94.48        2.59     66.91 o 
  -2   6  16      193.27      286.00    167.82 o 
   0   6  16       21.98        0.00     90.87 o 
   2   6  16      181.55      221.35    168.66 o 
   4   6  16        1.15        0.00     98.21 o 
   6   6  16      611.76      664.56    216.62 o 
   8   6  16       13.07        0.00    161.40 o 
  10   6  16       14.67        0.00    321.53 o 
  12   6  16       23.41      157.83    294.27 o 
  -9   7  16      108.03        0.00     87.56 o 
  -7   7  16      212.07      418.86    306.44 o 
  -5   7  16      583.65      652.23    296.84 o 
  -3   7  16       13.17        3.02    253.03 o 
  -1   7  16      899.95     1117.78    245.70 o 
   1   7  16        6.05       21.53    200.33 o 
   3   7  16     1600.11     1998.37    284.95 o 
 -29   1  17      262.92      310.18    198.96 o 
 -27   1  17      739.71      807.64    187.87 o 
 -25   1  17        8.15        4.96    103.13 o 
 -23   1  17      115.82       46.23     76.82 o 
 -21   1  17       11.07       23.69     89.10 o 
 -19   1  17        0.61        6.19     69.75 o 
 -17   1  17       33.21       12.21     78.94 o 
 -15   1  17     3092.81     3114.94     92.50 o 
 -13   1  17      104.66       36.53     52.46 o 
 -11   1  17     6291.04     6582.19    112.31 o 
  -9   1  17       32.16       23.51     48.16 o 
  -7   1  17      691.31      659.16     52.97 o 
  -5   1  17       10.64        0.00     29.10 o 
  -3   1  17    11113.34    11229.88     86.26 o 
  -1   1  17     2451.18     3034.42     75.49 o 
   1   1  17    16600.36    17737.56    145.29 o 
   3   1  17     6946.93     7385.05    102.79 o 
   5   1  17      387.46      420.53     69.43 o 
   7   1  17        9.44      136.01     90.69 o 
   9   1  17     2675.27     2641.83     93.30 o 
  11   1  17      212.59      312.04     84.25 o 
  13   1  17       19.84        4.62     39.34 o 
  15   1  17     1106.72     1356.59    144.05 o 
  17   1  17      490.33      660.75    147.78 o 
  19   1  17      362.54      496.25    169.16 o 
  21   1  17       19.13        9.25    216.27 o 
  23   1  17       57.52       30.56    157.63 o 
 -28   2  17       64.33       38.84    100.49 o 
 -26   2  17       10.75        7.55    127.52 o 
 -24   2  17      975.80     1006.57    157.68 o 
 -22   2  17      233.97      133.10     52.49 o 
 -20   2  17     2990.12     2946.19    124.47 o 
 -18   2  17        5.33        0.67     35.68 o 
 -16   2  17      122.66       69.95     57.12 o 
 -14   2  17     1835.25     1818.72     82.72 o 
 -12   2  17       16.17       35.76     36.15 o 
 -10   2  17      110.13       70.48     28.10 o 
  -8   2  17      750.03      684.10     63.61 o 
  -6   2  17      819.01      840.25     56.69 o 
  -4   2  17    38728.93    39507.99    199.49 o 
  -2   2  17    13186.21    13290.97    122.72 o 
   0   2  17     1070.54      912.42     71.65 o 
   2   2  17     5859.20     5805.83     90.89 o 
   4   2  17      104.84      144.02     69.05 o 
   6   2  17     1036.77     1009.81    109.01 o 
   8   2  17      263.70      211.26     94.65 o 
  10   2  17        2.06        0.00     37.13 o 
  12   2  17        1.85        0.00     45.14 o 
  14   2  17        0.66        0.00     87.77 o 
  16   2  17     1556.83     1621.35    139.21 o 
  18   2  17      281.67      337.02    145.74 o 
  20   2  17      487.96      725.47    199.76 o 
  22   2  17      208.01      222.31    228.75 o 
 -27   3  17      127.94        0.00     63.82 o 
 -25   3  17       57.81       13.42     53.58 o 
 -23   3  17      713.47      566.72    151.75 o 
 -21   3  17     2282.17     2420.59    165.62 o 
 -19   3  17     1585.88     1398.05    144.22 o 
 -17   3  17     1558.32     1382.73    117.00 o 
 -15   3  17     6641.74     6587.66    111.77 o 
 -13   3  17     6990.45     6931.16    107.04 o 
 -11   3  17      649.50      620.84     74.62 o 
  -9   3  17       53.03       63.09     71.33 o 
  -7   3  17     1109.89     1119.44     87.46 o 
  -5   3  17       50.04        7.27     27.30 o 
  -3   3  17      589.50      547.00     77.25 o 
  -1   3  17     1202.50     1109.84     84.97 o 
   1   3  17       50.34        0.00     40.70 o 
   3   3  17     2697.53     2440.14    104.05 o 
   5   3  17       51.50        0.00     78.54 o 
   7   3  17       87.85      301.78    115.75 o 
   9   3  17     3644.50     3863.89    153.77 o 
  11   3  17      716.28      935.38    126.88 o 
  13   3  17       52.61       49.85     44.96 o 
  15   3  17       81.20       30.09     55.16 o 
  17   3  17       41.53        0.00    145.58 o 
  19   3  17      920.31      858.70    181.93 o 
  21   3  17        5.62       15.20     59.72 o 
 -24   4  17        0.53       16.90     37.08 o 
 -22   4  17       18.19       14.34    146.78 o 
 -20   4  17        5.16       36.82    132.03 o 
 -18   4  17      201.14      120.46     61.50 o 
 -16   4  17      120.97       15.48     50.37 o 
 -14   4  17     5471.92     5526.88    173.50 o 
 -12   4  17     5886.90     5890.48    158.94 o 
 -10   4  17       21.97        0.00    115.87 o 
  -8   4  17       29.90        0.00    114.91 o 
  -6   4  17       16.94        0.00    163.28 o 
  -4   4  17       45.08       22.43     84.56 o 
  -2   4  17       22.39        0.00     34.88 o 
   0   4  17     1260.49     1319.17    149.45 o 
   2   4  17      274.76      218.54    113.06 o 
   4   4  17     2519.76     2460.53    207.55 o 
   6   4  17    12415.43    12414.48    268.78 o 
   8   4  17     3993.02     3630.80    168.79 o 
  10   4  17      189.53      282.77    147.84 o 
  12   4  17      105.34       65.80    161.38 o 
  14   4  17      335.18      290.02    184.34 o 
  16   4  17       30.59       11.13     60.23 o 
  18   4  17       69.84      154.86    236.22 o 
 -21   5  17      242.74      220.64    347.32 o 
 -19   5  17      131.85        0.00    114.75 o 
 -17   5  17       94.59       53.54    284.53 o 
 -15   5  17     1024.10     1128.25    271.03 o 
 -13   5  17      251.76      297.76    264.58 o 
 -11   5  17     1522.55     1442.62    223.16 o 
  -9   5  17        4.49        0.00    178.10 o 
  -7   5  17       72.23        0.00    139.64 o 
  -5   5  17      263.27      315.55    156.96 o 
  -3   5  17       97.17       17.66    150.91 o 
  -1   5  17      427.48      431.82    146.72 o 
   1   5  17       77.51        0.00     73.60 o 
   3   5  17      222.79      323.41    149.49 o 
   5   5  17      130.06      139.26     91.23 o 
   7   5  17      297.26      251.18    159.62 o 
   9   5  17      339.44      323.59    173.23 o 
  11   5  17      142.20      208.36    186.14 o 
  13   5  17       24.62       20.95    212.19 o 
  15   5  17      175.71      279.99    292.84 o 
 -18   6  17       43.30      100.64    371.05 o 
 -16   6  17        0.31       76.11    360.26 o 
 -14   6  17      120.86        0.00    101.56 o 
 -12   6  17        0.06        0.00    144.27 o 
 -10   6  17      181.29        0.00    137.59 o 
  -8   6  17     1862.30     1577.34    246.00 o 
  -6   6  17      477.26      850.59    219.74 o 
  -4   6  17       77.88       57.10     67.43 o 
  -2   6  17      637.11      621.83    191.79 o 
   0   6  17      465.58      475.77    155.56 o 
   2   6  17       93.44       94.01    128.81 o 
   4   6  17     1211.15     1212.80    211.04 o 
   6   6  17      151.27      136.87    212.14 o 
   8   6  17      226.85      195.70    206.84 o 
  10   6  17       99.60       40.78     74.06 o 
  -7   7  17      265.61      396.69    305.78 o 
  -5   7  17        0.39        0.00    256.59 o 
  -3   7  17        5.93        0.00    113.62 o 
  -1   7  17        2.63      113.46    230.27 o 
   1   7  17       52.43       56.53    122.44 o 
 -30   0  18       62.28        0.00    162.85 o 
 -28   0  18       51.78      340.99    294.58 o 
 -26   0  18      108.16       44.18    247.43 o 
 -24   0  18     1200.66      994.56    223.47 o 
 -22   0  18       14.25        0.00     46.40 o 
 -20   0  18      505.39      428.05    161.56 o 
 -18   0  18      337.20      157.25    120.00 o 
 -16   0  18     3415.60     3569.25    138.81 o 
 -14   0  18     1742.46     2015.44    120.72 o 
 -12   0  18       38.93       69.99     85.85 o 
 -10   0  18     2266.00     2176.04    150.93 o 
  -8   0  18     6901.42     6662.76    144.91 o 
  -6   0  18      434.28      222.08     65.64 o 
  -4   0  18     4722.81     4685.01     97.06 o 
  -2   0  18    34488.92    34269.82    272.18 o 
   0   0  18    26313.61    26566.36    212.16 o 
   2   0  18     5231.70     5283.45     99.33 o 
   4   0  18     3164.28     3310.54     81.64 o 
   6   0  18    26924.39    27138.16    198.58 o 
   8   0  18     1733.10     1534.35    102.62 o 
  10   0  18      101.15       98.48     96.14 o 
  12   0  18       37.51       31.52    127.83 o 
  14   0  18       30.39        0.00    147.09 o 
  16   0  18       18.97        0.00   1073.42 o 
  18   0  18      484.18      283.68    334.46 o 
  20   0  18      580.17      516.57    390.50 o 
  22   0  18      344.41      478.05    434.27 o 
 -29   1  18      200.88      236.29    204.12 o 
 -27   1  18      538.77      364.16    172.12 o 
 -25   1  18      568.70      570.30    158.38 o 
 -23   1  18      421.43      384.10    133.19 o 
 -21   1  18      102.86       47.66     53.90 o 
 -19   1  18      281.35      287.62     88.83 o 
 -17   1  18        3.70        0.00     27.55 o 
 -15   1  18       81.78       10.67     25.24 o 
 -13   1  18      337.82      178.38     79.48 o 
 -11   1  18      739.54      620.88     87.45 o 
  -9   1  18      742.09      784.79     67.42 o 
  -7   1  18    23923.32    23704.30    126.29 o 
  -5   1  18       61.92        8.74     20.25 o 
  -3   1  18     2447.26     2352.22     52.77 o 
  -1   1  18    17343.39    17180.84    129.17 o 
   1   1  18    21567.86    22409.10    161.33 o 
   3   1  18     3866.81     3929.40     82.78 o 
   5   1  18      134.31      114.79     70.25 o 
   7   1  18     7148.28     7449.40    150.39 o 
   9   1  18      331.01      395.30     77.79 o 
  11   1  18     2002.50     2099.88    106.37 o 
  13   1  18      312.29      333.96    103.64 o 
  15   1  18      810.34      958.17    144.83 o 
  17   1  18     2992.81     3682.87    176.54 o 
  19   1  18        1.50        0.00    135.25 o 
  21   1  18      587.85      589.82    295.22 o 
  23   1  18       22.52        0.00    262.96 o 
 -28   2  18      182.37      298.81    125.70 o 
 -26   2  18     1486.23     1677.43    198.30 o 
 -24   2  18       97.36      140.20    125.39 o 
 -22   2  18      372.06      344.56    110.95 o 
 -20   2  18      262.84       73.86     69.29 o 
 -18   2  18        6.36        0.00     53.20 o 
 -16   2  18     4528.68     4469.69    106.25 o 
 -14   2  18       24.37        8.23     63.75 o 
 -12   2  18     2312.72     2145.82     81.23 o 
 -10   2  18     5004.75     4818.26     80.05 o 
  -8   2  18     2717.78     2596.84     65.50 o 
  -6   2  18      308.16      292.58     68.52 o 
  -4   2  18      224.32      247.22     88.97 o 
  -2   2  18     5008.30     4871.64     84.06 o 
   0   2  18     1119.33      985.67     72.12 o 
   2   2  18     3065.38     3020.49     77.44 o 
   4   2  18     2083.28     2070.58     83.70 o 
   6   2  18     4508.48     4310.20    129.01 o 
   8   2  18      371.35      271.05     98.32 o 
  10   2  18     1577.70     1490.41    132.05 o 
  12   2  18       55.34       14.27     41.47 o 
  14   2  18      227.56      204.81    112.00 o 
  16   2  18     2150.27     2231.94    153.28 o 
  18   2  18        3.84       19.85     80.05 o 
  20   2  18      150.76      116.56    213.64 o 
  22   2  18      181.67      217.70    233.00 o 
 -27   3  18        6.90        0.00     69.76 o 
 -25   3  18     2443.92     2657.66    230.43 o 
 -23   3  18      537.08      627.45    157.18 o 
 -21   3  18     6618.26     6586.85    162.38 o 
 -19   3  18      515.82      443.96    126.26 o 
 -17   3  18     1542.47     1386.97    132.50 o 
 -15   3  18     1923.67     1901.46    112.39 o 
 -13   3  18    11057.56    11152.30    130.15 o 
 -11   3  18     1512.84     1582.68    110.90 o 
  -9   3  18      670.79      642.77     99.01 o 
  -7   3  18     1441.89     1547.09    109.26 o 
  -5   3  18        1.25        0.00     89.36 o 
  -3   3  18       94.46      173.26     71.74 o 
  -1   3  18      201.99      177.05     78.03 o 
   1   3  18     3049.80     2888.50    103.93 o 
   3   3  18     2637.94     2455.49    109.46 o 
   5   3  18     1008.82     1175.69    118.46 o 
   7   3  18     7908.95     7883.97    180.15 o 
   9   3  18       58.13       74.52     64.88 o 
  11   3  18       75.48      125.94     89.70 o 
  13   3  18      338.15      305.44    136.32 o 
  15   3  18        0.01        0.00     72.74 o 
  17   3  18        8.98        1.14     58.20 o 
  19   3  18        0.37        0.00    185.64 o 
  21   3  18        5.58      115.98    352.57 o 
 -24   4  18        5.41        0.00    163.96 o 
 -22   4  18      109.21       76.64    154.17 o 
 -20   4  18       19.14        0.00     68.01 o 
 -18   4  18      159.24       60.13     90.89 o 
 -16   4  18      230.21      240.96    151.23 o 
 -14   4  18      292.35      207.88    158.07 o 
 -12   4  18       30.00        0.00    128.72 o 
 -10   4  18      670.07      513.26    145.83 o 
  -8   4  18       32.38       30.58     84.05 o 
  -6   4  18      224.86      178.18    170.82 o 
  -4   4  18      265.21      223.16    106.62 o 
  -2   4  18     2899.50     2804.44    149.09 o 
   0   4  18      106.28      142.05    114.29 o 
   2   4  18     1604.93     1380.55    159.44 o 
   4   4  18     7664.15     7792.33    225.55 o 
   6   4  18       81.27      173.46    166.48 o 
   8   4  18     1529.92     1546.53    161.67 o 
  10   4  18      257.38      286.63    149.90 o 
  12   4  18      397.21      334.50    163.23 o 
  14   4  18      532.70      387.28    190.04 o 
  16   4  18       18.96       36.02     98.44 o 
  18   4  18       82.51       98.40    243.75 o 
 -21   5  18        2.63       12.24    265.61 o 
 -19   5  18        7.96        0.00    458.76 o 
 -17   5  18      116.19        0.00    284.07 o 
 -15   5  18      488.29      429.99    266.90 o 
 -13   5  18      877.98      921.58    234.60 o 
 -11   5  18     4891.86     5564.30    518.33 o 
  -9   5  18      779.25      841.20    224.08 o 
  -7   5  18      138.98        0.00    166.19 o 
  -5   5  18      456.77      610.70    160.91 o 
  -3   5  18        5.36        0.00     78.02 o 
  -1   5  18      551.55      510.48    142.39 o 
   1   5  18      407.15      228.69    137.47 o 
   3   5  18      342.73      367.38    143.87 o 
   5   5  18      272.25      442.69    163.42 o 
   7   5  18      313.75      266.47    171.66 o 
   9   5  18      491.64      272.97    176.52 o 
  11   5  18      101.37      181.81    193.62 o 
  13   5  18        7.21        2.80     77.34 o 
  15   5  18      191.41       64.13    105.08 o 
 -16   6  18        1.24        6.42    337.32 o 
 -14   6  18      574.62      465.75    316.38 o 
 -12   6  18        7.61        0.00    233.01 o 
 -10   6  18       46.45        0.00    238.94 o 
  -8   6  18      292.13      179.75    256.66 o 
  -6   6  18      820.29      816.72    224.33 o 
  -4   6  18       58.13        0.00    172.59 o 
  -2   6  18       59.19       30.91     82.89 o 
   0   6  18       59.60        1.69    214.18 o 
   2   6  18      224.25       74.22     94.28 o 
   4   6  18      895.29     1223.70    214.88 o 
   6   6  18      275.20       81.68    104.39 o 
   8   6  18       20.43        0.00    191.07 o 
  10   6  18      403.70      602.71    250.92 o 
  -7   7  18       20.66        0.00    277.25 o 
  -5   7  18      173.09        0.00    307.65 o 
  -3   7  18        7.62        0.00     97.05 o 
  -1   7  18        7.35        0.00    234.24 o 
 -29   1  19        8.51        0.00    139.93 o 
 -27   1  19       56.14      111.80    148.55 o 
 -25   1  19       39.56        6.56     43.88 o 
 -23   1  19     1883.17     1777.71    160.19 o 
 -21   1  19       18.38        8.07     41.01 o 
 -19   1  19      182.87      219.10     94.37 o 
 -17   1  19      218.10       66.46     58.50 o 
 -15   1  19       77.67        3.81     72.97 o 
 -13   1  19     2418.86     2340.61     97.33 o 
 -11   1  19      957.88      980.83     85.36 o 
  -9   1  19        0.08        1.00     17.77 o 
  -7   1  19       67.06       42.56     30.84 o 
  -5   1  19      369.62      369.74     52.55 o 
  -3   1  19      849.92      829.67     68.66 o 
  -1   1  19     8676.36     9405.03    101.96 o 
   1   1  19     3891.62     4560.96     85.69 o 
   3   1  19       33.70       35.52     41.09 o 
   5   1  19        3.17      295.88     95.62 o 
   7   1  19       89.47      211.01     89.44 o 
   9   1  19      252.29      358.44     78.89 o 
  11   1  19       18.16       65.61     82.43 o 
  13   1  19      633.43      559.61    126.97 o 
  15   1  19       12.89       38.91     93.99 o 
  17   1  19       63.48      273.04    168.02 o 
  19   1  19      118.40      269.77    313.80 o 
  21   1  19     1064.77     1144.67    336.16 o 
 -28   2  19      595.65      940.16    195.02 o 
 -26   2  19       37.77        0.00    129.98 o 
 -24   2  19        0.02        0.00     68.90 o 
 -22   2  19       15.76       16.81     35.68 o 
 -20   2  19      949.99      803.60    116.92 o 
 -18   2  19     4324.54     4038.28    112.01 o 
 -16   2  19      530.47      492.62     90.94 o 
 -14   2  19      244.16      207.10     82.08 o 
 -12   2  19      237.46      245.82     64.26 o 
 -10   2  19        0.05        0.00     19.36 o 
  -8   2  19      128.34       89.60     64.23 o 
  -6   2  19     3341.99     3329.15     80.65 o 
  -4   2  19      162.87       76.68     92.98 o 
  -2   2  19     4277.93     4061.72     81.00 o 
   0   2  19     3082.22     3112.94     77.96 o 
   2   2  19      272.27      179.92     68.71 o 
   4   2  19      441.38      463.40     78.07 o 
   6   2  19      450.65      417.08     97.34 o 
   8   2  19      960.85     1247.04    129.40 o 
  10   2  19     1782.22     1609.51    143.55 o 
  12   2  19      155.91      126.12    101.99 o 
  14   2  19      183.30      132.98    118.00 o 
  16   2  19        8.54       32.77    137.27 o 
  18   2  19     1619.09     1641.64    214.23 o 
  20   2  19       39.93        0.00    155.38 o 
 -27   3  19      515.63      693.61    227.47 o 
 -25   3  19      216.25      141.24     89.37 o 
 -23   3  19     1654.91     1836.86    179.47 o 
 -21   3  19       31.57       36.50    127.39 o 
 -19   3  19       14.72        0.00     96.06 o 
 -17   3  19      174.47       21.22     59.50 o 
 -15   3  19     4111.19     4161.93    115.26 o 
 -13   3  19     2225.65     2029.10    121.53 o 
 -11   3  19     4412.49     4603.91    116.81 o 
  -9   3  19       83.54       94.45    123.40 o 
  -7   3  19      315.25      238.60    102.37 o 
  -5   3  19      742.15      684.53     94.18 o 
  -3   3  19     2387.98     2420.67     89.42 o 
  -1   3  19      762.94      566.87     87.79 o 
   1   3  19      297.13      204.50     98.39 o 
   3   3  19        0.57        0.00     73.67 o 
   5   3  19    13007.50    13218.44    217.10 o 
   7   3  19      229.85      297.05    112.48 o 
   9   3  19      225.10      384.31    123.65 o 
  11   3  19      219.88      179.44    127.96 o 
  13   3  19      636.64      563.79    140.84 o 
  15   3  19      225.38      206.09    140.08 o 
  17   3  19        0.60        0.00     54.18 o 
  19   3  19        0.12        0.00    122.21 o 
 -24   4  19       10.63       77.97    181.17 o 
 -22   4  19        0.26        0.00     39.84 o 
 -20   4  19      217.01      162.71    155.33 o 
 -18   4  19     3987.15     4001.72    168.81 o 
 -16   4  19      337.06      115.16    143.52 o 
 -14   4  19      266.43      294.39    156.33 o 
 -12   4  19      139.40        0.00    194.55 o 
 -10   4  19      160.55       56.26     56.11 o 
  -8   4  19        3.25       38.30    159.92 o 
  -6   4  19      933.96      941.66    188.24 o 
  -4   4  19      401.50      299.94    121.95 o 
  -2   4  19      143.36      134.29    115.29 o 
   0   4  19      986.46      882.83    137.79 o 
   2   4  19      997.25      752.63    141.63 o 
   4   4  19      663.05      752.16    170.67 o 
   6   4  19     7122.36     7001.66    223.15 o 
   8   4  19      671.86      780.08    148.33 o 
  10   4  19     2689.86     2477.63    202.20 o 
  12   4  19       12.45      121.38    188.64 o 
  14   4  19       29.64      159.19    190.10 o 
  16   4  19       83.09       32.55    203.51 o 
  18   4  19       42.07        0.00    210.75 o 
 -21   5  19        0.90        0.00    193.16 o 
 -19   5  19        0.03        0.00    191.63 o 
 -17   5  19      161.57       14.15    168.98 o 
 -15   5  19       29.07        7.68     24.45 o 
 -13   5  19      641.46      751.93    251.70 o 
 -11   5  19     1433.21     1852.52    248.58 o 
  -9   5  19      765.05      852.30    239.34 o 
  -7   5  19      721.68      640.76    225.24 o 
  -5   5  19      583.79      526.39    162.34 o 
  -3   5  19      492.72      346.24    144.94 o 
  -1   5  19      135.32      165.28    137.55 o 
   1   5  19      412.01      303.01    145.82 o 
   3   5  19     1250.65     1237.97    166.43 o 
   5   5  19       44.87       16.20    167.12 o 
   7   5  19      342.12      257.02    168.34 o 
   9   5  19      411.90      379.59    180.12 o 
  11   5  19      152.35      131.81    241.95 o 
  13   5  19      400.26      412.65    242.47 o 
  15   5  19       55.96       31.88    172.78 o 
 -16   6  19       71.60      333.98    368.93 o 
 -14   6  19       22.55        0.00    335.78 o 
 -12   6  19      536.24      783.28    318.54 o 
 -10   6  19      360.79      206.84    276.36 o 
  -8   6  19      152.86      188.61    233.80 o 
  -6   6  19       55.48       73.06    210.34 o 
  -4   6  19      105.52       59.75    192.17 o 
  -2   6  19      364.13      474.63    162.89 o 
   0   6  19       19.67        0.00    107.66 o 
   2   6  19      335.61      353.92    198.51 o 
   4   6  19      104.14      278.52    197.59 o 
   6   6  19        0.60        0.00    167.91 o 
   8   6  19       79.45       55.24    202.12 o 
  10   6  19      182.63      450.63    253.65 o 
 -30   0  20       37.66      120.50    270.71 o 
 -28   0  20      733.72      476.32    279.55 o 
 -26   0  20      119.04        0.00    142.85 o 
 -24   0  20       21.01        0.00    107.69 o 
 -22   0  20      362.06      349.19    177.65 o 
 -20   0  20      411.81      393.28    136.72 o 
 -18   0  20      172.35      294.68    122.69 o 
 -16   0  20      252.95      259.40    112.13 o 
 -14   0  20     7690.41     7546.39    170.98 o 
 -12   0  20      425.26      457.07    106.13 o 
 -10   0  20       33.18       66.90    117.12 o 
  -8   0  20      337.21      399.55     71.88 o 
  -6   0  20     3711.59     3467.96     78.08 o 
  -4   0  20       32.77       46.91     73.62 o 
  -2   0  20      148.82      213.20     80.09 o 
   0   0  20     5126.80     5290.36    111.91 o 
   2   0  20    12594.84    12806.48    136.47 o 
   4   0  20     1638.45     1518.37    135.93 o 
   6   0  20     2488.07     2327.21    218.89 o 
   8   0  20       27.10        0.00    204.88 o 
  10   0  20     1025.71      978.87    243.40 o 
  12   0  20      579.16      499.06    239.90 o 
  14   0  20     5149.97     5223.53    337.96 o 
  16   0  20     1247.66     1159.23    378.24 o 
  18   0  20       50.74        0.00    430.77 o 
  20   0  20      566.83      591.87    401.00 o 
  22   0  20       76.20      330.96    478.05 o 
 -29   1  20      375.14      453.10    200.86 o 
 -27   1  20      576.46      430.85    169.41 o 
 -25   1  20        0.14        0.00     67.08 o 
 -23   1  20       23.92        0.00    128.78 o 
 -21   1  20        8.77        0.00     42.04 o 
 -19   1  20        8.25        0.00     67.72 o 
 -17   1  20       26.49        0.00     36.90 o 
 -15   1  20     3261.26     3631.27    110.92 o 
 -13   1  20        0.09        0.00     28.15 o 
 -11   1  20     6614.42     6790.73    116.94 o 
  -9   1  20       17.43        0.00     53.69 o 
  -7   1  20     6437.61     6779.41     80.97 o 
  -5   1  20       17.29        6.61     47.58 o 
  -3   1  20      996.94     1056.69     73.13 o 
  -1   1  20     6707.46     7163.09     93.83 o 
   1   1  20     3831.21     3833.04     82.01 o 
   3   1  20      124.31      113.45     69.24 o 
   5   1  20    15173.07    14913.89    170.01 o 
   7   1  20      746.00      763.92    102.32 o 
   9   1  20     3488.80     3591.82    106.54 o 
  11   1  20      179.35      245.71    105.62 o 
  13   1  20       53.52        7.43     45.49 o 
  15   1  20     2256.16     2121.38    241.37 o 
  17   1  20     2319.18     2532.98    271.16 o 
  19   1  20     1339.15      963.97    299.16 o 
  21   1  20        0.94        0.00    141.46 o 
 -28   2  20       16.24        0.00     57.82 o 
 -26   2  20      994.26      975.35    176.78 o 
 -24   2  20       51.26       88.31    142.92 o 
 -22   2  20      259.30      169.03     95.70 o 
 -20   2  20     2537.16     2596.61    130.87 o 
 -18   2  20      523.78      306.22     99.06 o 
 -16   2  20       94.22       45.12     79.84 o 
 -14   2  20     1732.73     1827.77     97.90 o 
 -12   2  20     2531.93     2299.11     81.05 o 
 -10   2  20      812.19      814.90     71.31 o 
  -8   2  20      548.83      431.58     76.23 o 
  -6   2  20     4224.77     4445.69    102.05 o 
  -4   2  20      513.41      460.46     81.78 o 
  -2   2  20     1277.88     1309.08     74.72 o 
   0   2  20     1490.40     1507.44     76.77 o 
   2   2  20        0.06        0.00     17.96 o 
   4   2  20      521.18      435.82     82.03 o 
   6   2  20     2534.17     2368.02    120.23 o 
   8   2  20    10467.17    10108.58    187.79 o 
  10   2  20     3994.80     4125.01    150.55 o 
  12   2  20      359.37      192.76    106.94 o 
  14   2  20        6.29        8.01    114.50 o 
  16   2  20      507.63      702.52    165.08 o 
  18   2  20      404.05      462.55    191.61 o 
  20   2  20      119.30      191.67    233.90 o 
 -27   3  20      172.60      123.09    230.20 o 
 -25   3  20        0.31        0.00    103.20 o 
 -23   3  20        0.60        0.00    108.36 o 
 -21   3  20      485.22      622.51    142.47 o 
 -19   3  20      356.22      346.36    121.33 o 
 -17   3  20     1551.93     1853.49    122.54 o 
 -15   3  20    12474.97    12804.69    177.63 o 
 -13   3  20     3573.40     3597.90    120.48 o 
 -11   3  20      725.95      715.71    112.97 o 
  -9   3  20     2046.04     2028.57    144.02 o 
  -7   3  20      817.44      715.38    100.21 o 
  -5   3  20      149.27      126.44     89.52 o 
  -3   3  20     2472.13     2561.45     95.76 o 
  -1   3  20       93.37       21.79     54.39 o 
   1   3  20      288.38      230.32     91.12 o 
   3   3  20      609.86      474.17     93.72 o 
   5   3  20     7285.40     7513.93    176.74 o 
   7   3  20      974.44     1002.20    134.87 o 
   9   3  20    10851.21    10503.29    216.18 o 
  11   3  20     1498.52     1482.06    178.79 o 
  13   3  20      769.68      656.07    146.57 o 
  15   3  20       47.02        0.00     67.39 o 
  17   3  20      144.01      250.54    173.26 o 
  19   3  20       65.61        0.00    165.42 o 
 -24   4  20      169.43      286.95    175.75 o 
 -22   4  20       36.76        0.00    131.43 o 
 -20   4  20     1237.85     1275.27    177.98 o 
 -18   4  20     2610.85     3087.67    173.35 o 
 -16   4  20       44.27      206.92    179.79 o 
 -14   4  20     3416.07     3426.78    230.68 o 
 -12   4  20     4429.58     4236.75    211.26 o 
 -10   4  20      554.75      558.02    152.39 o 
  -8   4  20      221.90      187.29    177.42 o 
  -6   4  20        5.65        0.00     64.50 o 
  -4   4  20        5.75        0.00     52.93 o 
  -2   4  20       21.78        0.00     77.44 o 
   0   4  20      561.00      561.89    132.69 o 
   2   4  20     1717.48     1385.86    157.66 o 
   4   4  20     1258.45     1234.75    189.16 o 
   6   4  20      428.83       38.90    180.69 o 
   8   4  20        3.16       87.12    159.44 o 
  10   4  20      649.64      589.27    171.84 o 
  12   4  20      113.09      219.71    184.28 o 
  14   4  20        5.16       90.45    234.12 o 
  16   4  20       19.18       82.15    227.46 o 
 -21   5  20       13.63       15.69    337.42 o 
 -19   5  20        4.82        0.00     84.07 o 
 -17   5  20      450.77      380.26    291.19 o 
 -15   5  20      878.06      682.27    276.95 o 
 -13   5  20       68.34      206.05    235.59 o 
 -11   5  20      137.67      203.36    245.11 o 
  -9   5  20     1754.24     1809.45    274.81 o 
  -7   5  20      267.96      206.79    215.44 o 
  -5   5  20       21.99        0.00     73.30 o 
  -3   5  20      248.99      213.59    162.73 o 
  -1   5  20      253.03      194.46    159.10 o 
   1   5  20       62.77        0.00    111.70 o 
   3   5  20      168.27      243.63    173.60 o 
   5   5  20      415.68      235.92    167.08 o 
   7   5  20      263.11      183.65    170.54 o 
   9   5  20       41.63        0.00     94.28 o 
  11   5  20      222.98      206.73    215.08 o 
  13   5  20        8.78        0.00    129.84 o 
 -16   6  20        3.31      215.62    355.41 o 
 -14   6  20      118.38      237.95    328.10 o 
 -12   6  20      246.28      542.80    314.32 o 
 -10   6  20      598.93     1060.67    309.64 o 
  -8   6  20      415.58      449.93    294.10 o 
  -6   6  20       64.39       96.65    223.49 o 
  -4   6  20      180.39       71.48     64.36 o 
  -2   6  20       86.03       35.53     60.26 o 
   0   6  20        2.89        0.00    165.69 o 
   2   6  20       49.60      100.03    205.99 o 
   4   6  20      108.04      219.26    169.19 o 
   6   6  20       49.85        0.00    189.42 o 
   8   6  20       90.18       71.29    191.21 o 
 -29   1  21        0.03        0.00    166.52 o 
 -27   1  21       64.10       21.30    121.10 o 
 -25   1  21      360.42      173.04    155.69 o 
 -23   1  21      782.72      589.71    134.44 o 
 -21   1  21      194.96      170.38    134.11 o 
 -19   1  21      558.06      551.62    115.38 o 
 -17   1  21      221.00       73.65     66.88 o 
 -15   1  21     2294.90     2346.93    116.24 o 
 -13   1  21      835.94      695.78     95.66 o 
 -11   1  21       63.16       68.74     62.35 o 
  -9   1  21     6859.71     6651.11    101.31 o 
  -7   1  21       67.59       72.66     54.78 o 
  -5   1  21     1221.37     1124.98     72.78 o 
  -3   1  21      862.06      734.04     74.86 o 
  -1   1  21     7367.84     7481.33    103.41 o 
   1   1  21        2.70      201.54     60.95 o 
   3   1  21       39.02       99.86     56.48 o 
   5   1  21     1455.71     1697.32     93.01 o 
   7   1  21      592.80      704.46    101.73 o 
   9   1  21     3436.12     3335.37    121.82 o 
  11   1  21        1.88       53.58    142.58 o 
  13   1  21      147.82      182.15    173.94 o 
  15   1  21     1416.78     1739.95    248.80 o 
  17   1  21       86.92      253.74    225.67 o 
  19   1  21      504.05      556.42    274.21 o 
  21   1  21       97.54        0.00    209.99 o 
 -28   2  21      597.34      603.58    199.02 o 
 -26   2  21       99.35       83.73    170.40 o 
 -24   2  21        7.83        0.00     63.10 o 
 -22   2  21       32.98        0.00     49.84 o 
 -20   2  21       53.32       29.50     95.25 o 
 -18   2  21      104.35       21.78     42.77 o 
 -16   2  21      147.52      187.04     60.07 o 
 -14   2  21     1120.78     1058.44    103.08 o 
 -12   2  21      521.70      523.39     82.00 o 
 -10   2  21      171.36       85.11     44.22 o 
  -8   2  21      857.82      655.86     91.80 o 
  -6   2  21     4052.59     4075.04    101.26 o 
  -4   2  21     2249.47     2129.48     83.33 o 
  -2   2  21     3061.11     3066.62     78.57 o 
   0   2  21     3882.57     3885.38     85.69 o 
   2   2  21        1.02       37.71     71.91 o 
   4   2  21      452.44      369.13     97.04 o 
   6   2  21      632.51      712.46    110.19 o 
   8   2  21      162.47      193.07    110.99 o 
  10   2  21     2446.59     2372.38    157.31 o 
  12   2  21      200.13      264.88    111.93 o 
  14   2  21     2032.71     2014.25    170.46 o 
  16   2  21      407.20      407.89    165.08 o 
  18   2  21       29.31       54.81    205.98 o 
  20   2  21      157.86      124.44    327.00 o 
 -27   3  21       89.79       74.76    219.04 o 
 -25   3  21       73.15        5.37     70.75 o 
 -23   3  21      796.70      730.34    157.11 o 
 -21   3  21      114.86        4.45     52.43 o 
 -19   3  21       28.10        0.00     30.01 o 
 -17   3  21      670.20      774.52    144.02 o 
 -15   3  21      239.73      179.13    116.24 o 
 -13   3  21       42.61       14.78     66.99 o 
 -11   3  21     1187.07      954.58    163.23 o 
  -9   3  21      220.52      280.98    127.75 o 
  -7   3  21       17.20        0.00     60.46 o 
  -5   3  21      250.29      203.44     93.32 o 
  -3   3  21     6334.37     6676.51    118.56 o 
  -1   3  21      539.73      456.72     85.92 o 
   1   3  21      236.35      270.39    101.98 o 
   3   3  21     1260.69     1109.87    110.12 o 
   5   3  21    11942.40    11345.99    211.20 o 
   7   3  21        9.24       16.82    116.98 o 
   9   3  21     6478.36     6709.86    185.86 o 
  11   3  21      166.25       13.59    154.82 o 
  13   3  21     1701.53     1697.82    197.09 o 
  15   3  21      167.72      119.34    144.97 o 
  17   3  21       34.47        0.00    159.05 o 
  19   3  21      105.21      113.83    228.33 o 
 -24   4  21       26.70       20.41     83.78 o 
 -22   4  21        3.81       65.54    137.81 o 
 -20   4  21       42.21      125.94    148.84 o 
 -18   4  21      334.87      298.89    163.95 o 
 -16   4  21     3854.21     3742.97    250.14 o 
 -14   4  21      953.45      956.50    200.32 o 
 -12   4  21      147.54       20.80    121.70 o 
 -10   4  21       87.19        0.00     69.78 o 
  -8   4  21     1102.76     1113.61    171.53 o 
  -6   4  21      386.27      282.94    149.79 o 
  -4   4  21      664.32      545.67    118.67 o 
  -2   4  21        5.87        0.00    116.72 o 
   0   4  21       26.68        0.00     89.31 o 
   2   4  21     6469.93     5951.47    182.32 o 
   4   4  21     2304.54     1952.49    209.52 o 
   6   4  21       89.28        0.00     95.83 o 
   8   4  21      649.04      623.72    179.85 o 
  10   4  21      275.09      225.60    171.36 o 
  12   4  21       69.58      202.24    211.85 o 
  14   4  21        1.36       87.18    193.17 o 
  16   4  21       64.48       48.72    239.66 o 
 -21   5  21       32.98       82.08    370.40 o 
 -19   5  21        2.74        0.00    187.16 o 
 -17   5  21       87.46      227.45    309.95 o 
 -15   5  21      244.85       74.70    315.02 o 
 -13   5  21      452.08      445.06    258.25 o 
 -11   5  21      747.32      886.52    246.17 o 
  -9   5  21      230.00      327.03    251.28 o 
  -7   5  21      107.79      202.28    285.44 o 
  -5   5  21        5.39       10.12     41.60 o 
  -3   5  21      694.27      791.32    162.00 o 
  -1   5  21     1580.39     1823.54    167.45 o 
   1   5  21      178.14      186.25    158.06 o 
   3   5  21       23.68      155.27    177.19 o 
   5   5  21       32.27        9.53    115.05 o 
   7   5  21       96.25        0.00    174.11 o 
   9   5  21        0.73      100.50    158.55 o 
  11   5  21      170.11        1.09    118.49 o 
  13   5  21       12.06       40.51    212.70 o 
 -16   6  21      154.12       58.45    388.70 o 
 -14   6  21       16.35      133.83    335.31 o 
 -12   6  21      953.58      763.93    326.06 o 
 -10   6  21      151.46      357.74    299.68 o 
  -8   6  21     1736.34     1746.74    346.67 o 
  -6   6  21     1020.55      969.56    308.90 o 
  -4   6  21      277.12      295.11    177.65 o 
  -2   6  21      840.34      827.67    188.68 o 
   0   6  21       60.51       57.77    138.25 o 
   2   6  21      135.97      419.67    266.92 o 
   4   6  21       35.08       21.28    119.88 o 
   6   6  21      202.00      144.44    238.43 o 
   8   6  21      608.74      827.92    260.77 o 
 -30   0  22      607.24      836.53    291.29 o 
 -28   0  22      543.67      709.38    291.27 o 
 -26   0  22      562.38      688.33    243.89 o 
 -24   0  22      763.99      759.67    218.10 o 
 -22   0  22     2018.33     2689.44    213.37 o 
 -20   0  22     1392.12     1195.13    164.16 o 
 -18   0  22     2047.01     1623.83    162.07 o 
 -16   0  22     1989.21     1907.75    150.12 o 
 -14   0  22        2.35        0.00     73.41 o 
 -12   0  22      159.29       33.86    112.07 o 
 -10   0  22      736.33      455.18    115.37 o 
  -8   0  22      762.83      627.33    117.61 o 
  -6   0  22      234.26      108.29     81.57 o 
  -4   0  22    12851.12    12758.90    163.56 o 
  -2   0  22    10316.27    10160.65    149.52 o 
   0   0  22     5593.76     5397.81    170.75 o 
   2   0  22     4760.19     4352.68    164.03 o 
   4   0  22     1744.95     2158.99    141.29 o 
   6   0  22     5255.76     4987.13    285.43 o 
   8   0  22     1175.63     1124.21    248.66 o 
  10   0  22     1643.74     1572.49    290.68 o 
  12   0  22       33.93        0.00    274.92 o 
  14   0  22     1268.49     1526.96    339.71 o 
  16   0  22        9.94        0.00    220.64 o 
  18   0  22       50.50        0.00    259.16 o 
  20   0  22      323.58      283.68    450.03 o 
 -29   1  22      162.80      126.26    202.00 o 
 -27   1  22      217.22       37.43     76.11 o 
 -25   1  22      337.94      226.86    154.90 o 
 -23   1  22      101.23       51.11     89.51 o 
 -21   1  22       14.07        0.00     47.68 o 
 -19   1  22       44.49        0.00     44.12 o 
 -17   1  22       18.83        0.00     55.33 o 
 -15   1  22      396.11      507.24    101.01 o 
 -13   1  22      679.55      577.23     88.17 o 
 -11   1  22       27.82        0.00     12.49 o 
  -9   1  22      374.51      331.32     66.17 o 
  -7   1  22      464.45      402.70     68.04 o 
  -5   1  22      930.38      862.99     74.84 o 
  -3   1  22      462.05      443.32     72.87 o 
  -1   1  22       34.61      140.68     63.06 o 
   1   1  22     3347.28     3434.13     83.60 o 
   3   1  22     3882.24     3972.86     91.21 o 
   5   1  22     7198.04     7257.59    128.59 o 
   7   1  22       87.93      154.85    115.81 o 
   9   1  22     5963.21     5791.90    169.41 o 
  11   1  22        0.06      104.57    191.71 o 
  13   1  22      198.94      448.32    192.73 o 
  15   1  22      271.66      425.52    210.50 o 
  17   1  22       66.93        0.00    133.63 o 
  19   1  22      960.56     1275.82    306.71 o 
  21   1  22       30.46        0.00    160.85 o 
 -28   2  22       12.84       77.39    218.05 o 
 -26   2  22      414.47      369.63    176.09 o 
 -24   2  22        1.01        0.00     48.79 o 
 -22   2  22        0.30        0.00     66.56 o 
 -20   2  22      956.83      880.89    130.04 o 
 -18   2  22     1773.71     1699.77    125.71 o 
 -16   2  22     5607.04     5510.34    126.24 o 
 -14   2  22     8979.68     9127.71    132.24 o 
 -12   2  22     1498.20     1370.33    108.12 o 
 -10   2  22      891.77      898.40    104.10 o 
  -8   2  22      383.85      363.75     89.89 o 
  -6   2  22      662.58      586.48     93.00 o 
  -4   2  22       18.33        0.00     31.98 o 
  -2   2  22     2766.16     2820.82     80.44 o 
   0   2  22      843.97      912.79     81.46 o 
   2   2  22     3995.24     3804.22     91.64 o 
   4   2  22      619.77      649.13    110.55 o 
   6   2  22     8895.29     8936.15    176.08 o 
   8   2  22      200.24      216.67    111.93 o 
  10   2  22     2698.68     2727.07    157.64 o 
  12   2  22     1003.98     1063.25    133.41 o 
  14   2  22       25.49      120.08    147.69 o 
  16   2  22     1238.94     1151.29    211.12 o 
  18   2  22       35.76        0.00    122.74 o 
  20   2  22       14.81        0.00    388.82 o 
 -27   3  22       29.40       87.71    139.32 o 
 -25   3  22       87.50       75.01    149.75 o 
 -23   3  22      115.09      177.99    157.19 o 
 -21   3  22      859.88      976.07    155.84 o 
 -19   3  22        2.20        0.00     46.48 o 
 -17   3  22    11174.78    11862.63    184.87 o 
 -15   3  22     4007.34     3995.06    127.89 o 
 -13   3  22     1747.54     1478.78    172.67 o 
 -11   3  22      325.53      328.50    145.14 o 
  -9   3  22     1081.38      987.16    130.27 o 
  -7   3  22     3140.21     3077.42    110.27 o 
  -5   3  22      419.83      279.45     95.67 o 
  -3   3  22      345.81      469.44     86.41 o 
  -1   3  22        0.39        0.00     47.11 o 
   1   3  22      498.88      364.83    114.99 o 
   3   3  22     2602.27     2472.35    111.47 o 
   5   3  22     4923.35     5045.32    163.02 o 
   7   3  22      281.91      147.82    140.89 o 
   9   3  22     4912.50     5069.44    174.07 o 
  11   3  22      422.54      436.90    152.96 o 
  13   3  22      215.61      108.84    138.19 o 
  15   3  22       27.38      112.39    193.40 o 
  17   3  22       27.80        2.88     33.66 o 
 -24   4  22      252.62      230.43    228.78 o 
 -22   4  22     1101.72     1555.85    195.37 o 
 -20   4  22     1777.66     1864.27    184.75 o 
 -18   4  22       19.20        0.00    120.08 o 
 -16   4  22      206.81      368.81    219.83 o 
 -14   4  22       59.88       39.42    134.52 o 
 -12   4  22     1041.61     1108.09    188.62 o 
 -10   4  22        0.20        0.00     82.06 o 
  -8   4  22      198.33      143.27    140.82 o 
  -6   4  22        0.59       39.85    126.28 o 
  -4   4  22       38.39       15.31     43.80 o 
  -2   4  22      609.45      415.35    123.96 o 
   0   4  22     3788.21     3819.93    167.20 o 
   2   4  22     1789.52     1650.32    193.47 o 
   4   4  22     1221.63     1028.82    185.67 o 
   6   4  22       89.69       34.82    138.22 o 
   8   4  22     5130.45     4891.90    226.26 o 
  10   4  22     1434.14     1608.31    195.35 o 
  12   4  22      164.05      198.28    198.64 o 
  14   4  22      614.71      539.86    258.41 o 
  16   4  22      358.52      438.32    233.83 o 
 -21   5  22      600.98      890.77    383.53 o 
 -19   5  22      357.98      529.69    354.62 o 
 -17   5  22      741.34     1003.94    303.52 o 
 -15   5  22      965.37      919.35    288.60 o 
 -13   5  22       34.07      112.28    259.54 o 
 -11   5  22       40.76        0.00    220.81 o 
  -9   5  22      331.87      461.24    237.10 o 
  -7   5  22        0.25        0.00     27.77 o 
  -5   5  22      506.10      256.90    184.47 o 
  -3   5  22       38.06        0.00    104.80 o 
  -1   5  22       45.85      132.60    162.78 o 
   1   5  22      159.43        1.25     97.75 o 
   3   5  22      641.62      563.22    184.05 o 
   5   5  22        1.56       15.00    112.94 o 
   7   5  22        3.05        0.00    203.33 o 
   9   5  22      153.92      310.09    211.22 o 
  11   5  22       40.03        0.00    208.28 o 
  13   5  22      107.34      192.20    336.10 o 
 -16   6  22       11.33        0.00    418.51 o 
 -14   6  22      332.25      775.78    420.26 o 
 -12   6  22      148.42      517.46    421.61 o 
 -10   6  22     1481.97     1754.46    353.50 o 
  -8   6  22      123.36      171.03    300.84 o 
  -6   6  22       97.18      246.34    244.81 o 
  -4   6  22      291.53      369.21    193.29 o 
  -2   6  22        1.11       47.56    165.04 o 
   0   6  22      342.30      449.70    207.90 o 
   2   6  22     2365.72     2469.67    252.32 o 
   4   6  22       17.39      268.30    218.86 o 
   6   6  22        5.25        0.00    184.26 o 
 -29   1  23       78.88       33.49     83.10 o 
 -27   1  23        3.73       36.78    177.78 o 
 -25   1  23      258.08      315.37    161.18 o 
 -23   1  23       57.12        0.00    123.74 o 
 -21   1  23      500.94      466.57    138.08 o 
 -19   1  23        1.09        0.00     83.07 o 
 -17   1  23       59.89       25.65     44.81 o 
 -15   1  23     1666.13     1636.38    110.30 o 
 -13   1  23      265.32      201.90     90.23 o 
 -11   1  23     2881.79     2917.83     87.73 o 
  -9   1  23      121.00       43.90     59.79 o 
  -7   1  23      196.44      279.22     83.32 o 
  -5   1  23      883.16      992.38     77.37 o 
  -3   1  23      537.95      504.32     75.27 o 
  -1   1  23        1.65        0.00     40.65 o 
   1   1  23      155.33      514.76     77.12 o 
   3   1  23     3583.11     3584.70     92.75 o 
   5   1  23     3509.40     3665.40    107.61 o 
   7   1  23        0.17      140.65    133.10 o 
   9   1  23     1999.10     2092.50    187.08 o 
  11   1  23      951.60      952.80    168.69 o 
  13   1  23      999.96      927.51    220.27 o 
  15   1  23        0.01       54.44    211.67 o 
  17   1  23      148.85      298.60    338.99 o 
  19   1  23      665.84      847.83    308.29 o 
 -28   2  23       27.81        9.58    126.46 o 
 -26   2  23        0.14        0.00     95.15 o 
 -24   2  23       75.43        0.00     81.43 o 
 -22   2  23      156.61        0.00     36.94 o 
 -20   2  23      271.71      185.23    106.43 o 
 -18   2  23      513.61      519.74    117.63 o 
 -16   2  23     1449.21     1284.43    118.96 o 
 -14   2  23     1363.86     1434.13    114.76 o 
 -12   2  23     2032.47     1869.68    106.47 o 
 -10   2  23     4671.36     4530.06    164.79 o 
  -8   2  23       78.14       11.80     35.50 o 
  -6   2  23      434.55      401.15     86.97 o 
  -4   2  23     2188.42     2116.28     91.34 o 
  -2   2  23      229.85      325.03     71.34 o 
   0   2  23     2035.10     1840.23     86.63 o 
   2   2  23      988.65     1048.49     91.10 o 
   4   2  23       26.78        4.46     24.46 o 
   6   2  23     4158.82     4490.99    142.27 o 
   8   2  23     2982.87     2936.26    141.86 o 
  10   2  23     1907.96     1928.46    168.16 o 
  12   2  23     2122.58     2252.22    168.00 o 
  14   2  23     2560.51     2827.99    195.82 o 
  16   2  23     1071.48     1175.41    289.49 o 
  18   2  23      121.15      174.34    302.32 o 
 -27   3  23      158.11      144.00    183.75 o 
 -25   3  23      413.93      568.57    189.74 o 
 -23   3  23      305.49      308.84    197.83 o 
 -21   3  23      778.55      845.06    175.55 o 
 -19   3  23     2704.08     2804.51    152.13 o 
 -17   3  23     6524.29     6749.84    155.77 o 
 -15   3  23     1955.56     1632.71    140.92 o 
 -13   3  23     1095.47      894.32    156.13 o 
 -11   3  23     3457.12     3193.54    169.59 o 
  -9   3  23      667.88      648.09    124.12 o 
  -7   3  23      808.57      811.53    104.44 o 
  -5   3  23       17.16        0.00     71.51 o 
  -3   3  23      133.13      190.07     90.82 o 
  -1   3  23     1892.79     1565.79    107.57 o 
   1   3  23      247.51       59.21     60.93 o 
   3   3  23     1012.50     1032.25    120.12 o 
   5   3  23      775.03      904.76    143.74 o 
   7   3  23      435.95      358.00    139.57 o 
   9   3  23        9.12       21.67     94.13 o 
  11   3  23      105.40      174.67    148.82 o 
  13   3  23      337.96      317.55    190.13 o 
  15   3  23       31.67        0.00    130.17 o 
  17   3  23       17.84        0.00     65.95 o 
 -24   4  23       90.77        0.00    138.13 o 
 -22   4  23      334.34      269.77    182.32 o 
 -20   4  23      667.04      794.27    202.48 o 
 -18   4  23      801.04     1132.92    252.31 o 
 -16   4  23       22.39        0.00    175.25 o 
 -14   4  23      169.32       13.17     36.93 o 
 -12   4  23     1098.30     1140.62    192.08 o 
 -10   4  23      120.35       99.79    154.33 o 
  -8   4  23      212.55      198.26    150.98 o 
  -6   4  23      108.08      210.92    152.47 o 
  -4   4  23      701.96      504.39    133.00 o 
  -2   4  23      172.56       40.21     85.03 o 
   0   4  23     3592.80     3158.87    167.81 o 
   2   4  23      234.07       73.91    148.57 o 
   4   4  23      373.55      254.95    167.09 o 
   6   4  23     1781.41     1719.31    202.28 o 
   8   4  23      820.70      816.79    196.40 o 
  10   4  23      163.04      170.09    177.33 o 
  12   4  23       18.81        0.00     92.23 o 
  14   4  23        1.60        0.00    279.20 o 
 -21   5  23        2.20      174.10    366.34 o 
 -19   5  23      272.71      343.35    331.20 o 
 -17   5  23       27.76       44.20    146.22 o 
 -15   5  23       75.63       37.06    323.65 o 
 -13   5  23       62.07       30.19    158.35 o 
 -11   5  23       87.32       79.47    256.52 o 
  -9   5  23     1730.27     1701.60    286.30 o 
  -7   5  23     2097.16     1889.11    239.47 o 
  -5   5  23       36.92        0.00     65.19 o 
  -3   5  23      361.55      402.98    161.48 o 
  -1   5  23     1123.71     1144.85    175.08 o 
   1   5  23       75.60        1.59     68.68 o 
   3   5  23      254.33       17.31    138.95 o 
   5   5  23       59.32        0.00    198.49 o 
   7   5  23      182.97       97.34    130.48 o 
   9   5  23      281.26      489.26    223.64 o 
  11   5  23        6.89        0.00    241.46 o 
 -14   6  23     1061.24     1383.45    392.91 o 
 -12   6  23      524.17      437.71    354.46 o 
 -10   6  23      837.41     1209.48    333.33 o 
  -8   6  23       96.27      223.06    262.48 o 
  -6   6  23      768.21     1023.88    269.68 o 
  -4   6  23       61.88      121.69    204.09 o 
  -2   6  23       73.97      166.28    211.94 o 
   0   6  23      196.75      248.55    215.97 o 
   2   6  23      185.17      170.81    271.50 o 
   4   6  23       77.31      152.20    124.48 o 
   6   6  23      198.62      321.20    239.41 o 
 -28   0  24        3.44       34.97    308.66 o 
 -26   0  24      153.15        0.00     98.02 o 
 -24   0  24     5648.16     5168.05    287.27 o 
 -22   0  24      520.25      498.76    194.35 o 
 -20   0  24     1329.10     1065.91    206.24 o 
 -18   0  24     4670.53     4835.74    211.75 o 
 -16   0  24       92.94        0.00     56.23 o 
 -14   0  24      566.84      322.00    140.36 o 
 -12   0  24      249.85       93.83    112.17 o 
 -10   0  24     2270.45     2084.88    132.42 o 
  -8   0  24      263.24      238.74     85.41 o 
  -6   0  24      175.00       92.02    102.66 o 
  -4   0  24      965.26      766.98    123.15 o 
  -2   0  24        6.97       28.79     98.87 o 
   0   0  24      710.82      600.53    127.37 o 
   2   0  24      447.20      564.13    136.32 o 
   4   0  24     3852.11     3671.06    174.94 o 
   6   0  24     4936.96     5358.37    302.94 o 
   8   0  24       71.46       49.03   1103.19 o 
  10   0  24      884.38      712.70    281.93 o 
  12   0  24      240.82      217.14    255.66 o 
  14   0  24      337.34      379.99    301.19 o 
  16   0  24        9.27        0.00     98.06 o 
  18   0  24      134.11        0.00     29.77 o 
  20   0  24      558.36      618.14    472.80 o 
 -29   1  24      769.02     1000.12    221.70 o 
 -27   1  24       38.98       14.19     66.87 o 
 -25   1  24      125.09       37.04     67.85 o 
 -23   1  24       23.44        0.00     81.17 o 
 -21   1  24      385.69      354.82    129.71 o 
 -19   1  24      163.29      126.01     79.00 o 
 -17   1  24      527.21      425.22    107.38 o 
 -15   1  24     1483.31     1478.03    126.96 o 
 -13   1  24       89.20        0.00     48.31 o 
 -11   1  24     4718.53     4771.85    112.28 o 
  -9   1  24      702.88      780.37    112.21 o 
  -7   1  24    10919.33    10966.09    144.67 o 
  -5   1  24       34.62       89.50     73.34 o 
  -3   1  24      614.89      639.19     78.16 o 
  -1   1  24        7.36        0.00     24.97 o 
   1   1  24     6256.31     6153.46    106.28 o 
   3   1  24     2100.04     2181.53    101.16 o 
   5   1  24        4.35      334.36    109.57 o 
   7   1  24      222.36      349.35    139.77 o 
   9   1  24     3808.59     3805.53    208.42 o 
  11   1  24      531.42      749.91    167.36 o 
  13   1  24      265.07      140.74    198.08 o 
  15   1  24       23.83       80.22    201.94 o 
  17   1  24     1247.94     1026.95    287.07 o 
  19   1  24       34.14       56.66    311.83 o 
 -28   2  24      176.49      214.38    259.79 o 
 -26   2  24       10.57        0.00     49.91 o 
 -24   2  24      166.00       20.11     45.03 o 
 -22   2  24        3.35        0.00    104.42 o 
 -20   2  24       56.33        0.00     62.26 o 
 -18   2  24       87.02       10.36     37.61 o 
 -16   2  24      342.01      286.03    118.49 o 
 -14   2  24     6501.51     6459.25    131.85 o 
 -12   2  24    11650.31    11950.09    158.75 o 
 -10   2  24      217.57      261.57    107.62 o 
  -8   2  24     1353.90     1170.38    108.96 o 
  -6   2  24     2635.91     2462.98    104.71 o 
  -4   2  24      204.22      297.29     79.67 o 
  -2   2  24     5739.06     5896.29    103.39 o 
   0   2  24      490.34      436.57     81.16 o 
   2   2  24        0.03        9.43     23.32 o 
   4   2  24     1446.25     1383.76    116.43 o 
   6   2  24     9635.44     9657.15    187.95 o 
   8   2  24      228.31      190.93    120.32 o 
  10   2  24        2.39       10.65    130.79 o 
  12   2  24     1630.45     1657.76    183.60 o 
  14   2  24     1194.53     1013.21    264.10 o 
  16   2  24       80.57      292.58    269.79 o 
  18   2  24      113.63      205.08    324.41 o 
 -25   3  24      368.95      629.98    205.79 o 
 -23   3  24      671.57      531.14    192.73 o 
 -21   3  24        0.25        0.00     74.22 o 
 -19   3  24     4633.63     4624.45    168.13 o 
 -17   3  24     3665.10     3874.98    161.36 o 
 -15   3  24      613.41      656.53    160.75 o 
 -13   3  24       14.94        0.00     74.88 o 
 -11   3  24      415.41      330.77    138.69 o 
  -9   3  24       25.86        0.00     72.74 o 
  -7   3  24      279.56      224.02    103.95 o 
  -5   3  24      222.80      246.23    107.61 o 
  -3   3  24     2159.86     2140.12    107.94 o 
  -1   3  24     2326.56     2386.03    110.40 o 
   1   3  24      582.04      465.97    107.84 o 
   3   3  24       38.66      146.09    114.33 o 
   5   3  24    10076.33     9917.42    205.31 o 
   7   3  24        3.22        0.00     29.32 o 
   9   3  24      901.52     1045.10    156.41 o 
  11   3  24     3347.15     3436.85    202.58 o 
  13   3  24      130.41       76.43    197.76 o 
  15   3  24        2.23       25.66    257.23 o 
  17   3  24      181.17      132.56    261.39 o 
 -24   4  24      123.95       30.19    177.94 o 
 -22   4  24      613.91      596.92    239.98 o 
 -20   4  24       76.43      216.74    202.05 o 
 -18   4  24     2229.11     2437.87    283.66 o 
 -16   4  24      564.98      500.19    223.72 o 
 -14   4  24      103.62      122.98    208.15 o 
 -12   4  24      604.08      606.79    191.73 o 
 -10   4  24       16.15        0.00    168.27 o 
  -8   4  24     1944.70     1794.07    170.48 o 
  -6   4  24     3513.55     3496.55    201.38 o 
  -4   4  24      723.54      872.03    141.92 o 
  -2   4  24     1454.23     1428.17    159.49 o 
   0   4  24     1165.48      974.30    165.22 o 
   2   4  24       49.75       44.54    156.46 o 
   4   4  24        6.19        0.00    105.39 o 
   6   4  24       88.47      104.82    178.48 o 
   8   4  24       12.86       30.71     73.78 o 
  10   4  24       79.66       21.85    147.08 o 
  12   4  24        1.11        0.00    145.07 o 
  14   4  24      108.44       83.82    196.32 o 
 -19   5  24      429.35      188.50    362.79 o 
 -17   5  24      252.23      489.22    337.21 o 
 -15   5  24      711.34      678.22    312.34 o 
 -13   5  24       80.46      254.46    280.21 o 
 -11   5  24      723.66      787.95    273.79 o 
  -9   5  24       12.57        2.16     73.81 o 
  -7   5  24     1125.67     1121.02    231.91 o 
  -5   5  24        1.27      100.86    203.94 o 
  -3   5  24      615.70      715.25    178.02 o 
  -1   5  24      755.84      633.44    174.04 o 
   1   5  24       90.74        0.00     63.38 o 
   3   5  24      104.55       93.29    211.18 o 
   5   5  24       64.33        0.00    207.03 o 
   7   5  24       24.03       88.49    175.49 o 
   9   5  24      364.24      596.42    229.06 o 
  11   5  24        0.79        0.00    209.76 o 
 -14   6  24       91.77      394.41    368.89 o 
 -12   6  24        0.01      333.39    341.64 o 
 -10   6  24        2.61       23.43    357.43 o 
  -8   6  24     1003.44     1263.24    265.69 o 
  -6   6  24      705.09      750.61    257.21 o 
  -4   6  24      203.93      235.38    206.97 o 
  -2   6  24       90.23       55.03    201.08 o 
   0   6  24      418.13      516.57    219.93 o 
   2   6  24      120.90      170.27    225.50 o 
   4   6  24      721.53      927.02    248.61 o 
 -29   1  25      448.97      502.51    228.88 o 
 -27   1  25       14.57       26.16     94.40 o 
 -25   1  25        4.25        1.50     98.78 o 
 -23   1  25       15.48        0.00    134.45 o 
 -21   1  25       47.67        0.00     61.31 o 
 -19   1  25      149.89       28.80     52.30 o 
 -17   1  25      562.43      569.75    118.37 o 
 -15   1  25      655.93      632.61    113.55 o 
 -13   1  25      119.76       50.11     93.44 o 
 -11   1  25       55.71      120.30     91.76 o 
  -9   1  25     1403.09     1259.30    119.92 o 
  -7   1  25     2194.61     2000.12    103.82 o 
  -5   1  25     2776.56     2782.74     89.20 o 
  -3   1  25     1424.61     1239.51     84.30 o 
  -1   1  25      129.70       64.22     45.00 o 
   1   1  25       10.26      309.14     85.76 o 
   3   1  25      442.26      596.02     99.80 o 
   5   1  25     4308.42     4645.76    162.54 o 
   7   1  25       33.25      115.14    143.77 o 
   9   1  25     1218.75     1273.35    183.02 o 
  11   1  25     1326.56     1366.62    196.37 o 
  13   1  25      442.25      423.93    206.69 o 
  15   1  25     1394.61     1418.26    288.88 o 
  17   1  25      891.57      820.62    289.67 o 
  19   1  25      218.20      162.85    333.33 o 
 -28   2  25      206.62      270.15    355.80 o 
 -26   2  25      163.33       69.45     60.85 o 
 -24   2  25       59.29       35.38    190.37 o 
 -22   2  25      177.31      110.95    158.42 o 
 -20   2  25        4.33        0.00    100.46 o 
 -18   2  25     1378.74     1211.81    161.12 o 
 -16   2  25      464.12      376.68    118.58 o 
 -14   2  25     5292.86     5230.23    129.68 o 
 -12   2  25      288.00      389.22    126.13 o 
 -10   2  25     4082.48     4368.23    164.82 o 
  -8   2  25       56.12       76.34     58.92 o 
  -6   2  25     1136.33     1204.56    105.86 o 
  -4   2  25      476.43      453.37     86.61 o 
  -2   2  25       36.50      121.21     74.29 o 
   0   2  25      166.18      177.34     76.20 o 
   2   2  25      374.79      425.18     91.21 o 
   4   2  25     2186.81     2298.42    124.73 o 
   6   2  25     4868.21     4538.56    146.28 o 
   8   2  25     2623.49     2829.67    189.09 o 
  10   2  25     1424.10     1202.21    230.63 o 
  12   2  25       25.06      192.87    207.84 o 
  14   2  25       21.49      118.86    232.22 o 
  16   2  25        9.49        7.62     77.05 o 
  18   2  25      969.07     1223.58    351.49 o 
 -25   3  25        0.02        0.00    147.53 o 
 -23   3  25      641.38      631.59    193.08 o 
 -21   3  25      225.17      238.89    166.06 o 
 -19   3  25     1432.97     1265.73    164.67 o 
 -17   3  25     1421.55     1456.05    188.89 o 
 -15   3  25     5315.39     5414.23    215.70 o 
 -13   3  25     2801.42     2393.30    218.00 o 
 -11   3  25       13.53        0.00     75.52 o 
  -9   3  25      348.45      250.15    121.02 o 
  -7   3  25        0.10        0.00     57.88 o 
  -5   3  25     5881.60     6329.38    140.65 o 
  -3   3  25       94.10       48.25     46.01 o 
  -1   3  25        9.33      115.16    113.51 o 
   1   3  25        0.00        0.00     95.28 o 
   3   3  25     4898.08     5007.19    144.11 o 
   5   3  25     1972.99     1522.40    170.52 o 
   7   3  25       77.86        0.37     27.58 o 
   9   3  25     2668.83     2885.17    176.23 o 
  11   3  25      137.31      239.45    163.98 o 
  13   3  25      510.68      573.01    184.09 o 
  15   3  25        2.02        0.00    236.36 o 
 -24   4  25       27.06        0.00    182.83 o 
 -22   4  25      318.23      366.37    242.42 o 
 -20   4  25      120.43      136.30    270.15 o 
 -18   4  25      153.52      140.64    142.37 o 
 -16   4  25      656.13      720.58    211.07 o 
 -14   4  25     2108.31     2207.92    234.79 o 
 -12   4  25       81.03       61.97    120.32 o 
 -10   4  25        1.20       35.06     91.80 o 
  -8   4  25      365.70      425.27    147.95 o 
  -6   4  25       61.57        0.00    115.37 o 
  -4   4  25      664.92      542.34    146.03 o 
  -2   4  25      253.92      472.68    152.57 o 
   0   4  25      138.01      230.25    147.30 o 
   2   4  25      200.41       47.58     86.19 o 
   4   4  25      725.75      646.92    188.90 o 
   6   4  25      915.37      925.23    199.85 o 
   8   4  25      355.98      259.58    198.99 o 
  10   4  25      109.64        0.00    138.29 o 
  12   4  25      513.46      435.35    226.47 o 
  14   4  25     1892.53     1850.34    323.47 o 
 -19   5  25       61.36       72.35    384.03 o 
 -17   5  25      581.59      664.35    379.11 o 
 -15   5  25       73.69        0.00    348.44 o 
 -13   5  25      622.47      490.04    292.44 o 
 -11   5  25        8.67       30.16    201.81 o 
  -9   5  25     1234.76      983.07    221.70 o 
  -7   5  25       51.70      257.49    209.72 o 
  -5   5  25     1767.88     1555.59    250.98 o 
  -3   5  25     1329.27     1207.02    191.55 o 
  -1   5  25      304.88      480.38    173.87 o 
   1   5  25     1064.54     1214.09    218.44 o 
   3   5  25        1.29       49.28    146.63 o 
   5   5  25        1.17        0.00    163.48 o 
   7   5  25      140.07       80.68    107.13 o 
   9   5  25       33.69       58.74    182.67 o 
 -12   6  25     1062.47     1234.80    395.17 o 
 -10   6  25      149.01      293.74    273.52 o 
  -8   6  25        1.23        0.00    169.65 o 
  -6   6  25        0.54       25.50     59.67 o 
  -4   6  25       76.53      133.35    279.70 o 
  -2   6  25      106.49      160.47    321.64 o 
   0   6  25        8.80        0.00     88.81 o 
   2   6  25      626.37      805.09    237.84 o 
   4   6  25      929.18     1048.97    263.68 o 
 -28   0  26        0.00      141.97    295.31 o 
 -26   0  26      333.88      349.45    262.19 o 
 -24   0  26     3873.86     3846.42    317.51 o 
 -22   0  26      489.50      371.42    236.99 o 
 -20   0  26       17.74       50.07    172.33 o 
 -18   0  26      393.29      395.51    161.51 o 
 -16   0  26        0.08        0.00     58.48 o 
 -14   0  26       16.38        0.00     92.64 o 
 -12   0  26     1428.04      962.62    138.11 o 
 -10   0  26      371.23      252.03    104.65 o 
  -8   0  26     3927.26     3855.92    241.65 o 
  -6   0  26      293.54      253.30    121.27 o 
  -4   0  26      346.93      453.81    115.57 o 
  -2   0  26        4.34        0.00     81.99 o 
   0   0  26       27.23        0.00     42.03 o 
   2   0  26     1844.61     1825.41    155.88 o 
   4   0  26     9812.57    10029.15    264.30 o 
   6   0  26     3338.21     3395.38    283.68 o 
   8   0  26     2728.90     2339.47    285.43 o 
  10   0  26      127.07      117.32    225.89 o 
  12   0  26     1560.73     1458.67    336.21 o 
  14   0  26     1612.41     1724.83    404.50 o 
  16   0  26     4004.73     4186.88    478.05 o 
  18   0  26        0.50        0.00    140.09 o 
 -29   1  26      111.45      136.50    230.27 o 
 -27   1  26       19.08      168.37    195.45 o 
 -25   1  26       50.89       25.75    152.63 o 
 -23   1  26      536.15      473.59    166.27 o 
 -21   1  26       47.70        0.00     95.25 o 
 -19   1  26     1786.01     1671.51    143.42 o 
 -17   1  26      757.83      546.10    127.59 o 
 -15   1  26     3979.80     3588.30    146.74 o 
 -13   1  26     1351.02      991.66    136.90 o 
 -11   1  26     1757.62     1476.51    106.09 o 
  -9   1  26      917.33      877.71    118.95 o 
  -7   1  26        0.23       73.06    115.73 o 
  -5   1  26     7713.16     7567.02    123.01 o 
  -3   1  26      277.06      363.23     80.11 o 
  -1   1  26      959.61      964.77    110.59 o 
   1   1  26     3265.67     3286.68    120.33 o 
   3   1  26     1535.15     1631.45    112.09 o 
   5   1  26     8953.54     8867.12    209.93 o 
   7   1  26      119.70      153.52    159.25 o 
   9   1  26      762.03      870.02    185.62 o 
  11   1  26       23.97       96.30    188.67 o 
  13   1  26      515.29      609.46    229.27 o 
  15   1  26      230.94      264.69    261.86 o 
  17   1  26       34.57      230.45    294.20 o 
 -28   2  26      196.64      119.59    232.68 o 
 -26   2  26       34.75        9.76     61.69 o 
 -24   2  26      269.55      323.00    164.96 o 
 -22   2  26       97.14       44.36    100.98 o 
 -20   2  26     1413.36     1660.22    173.41 o 
 -18   2  26     2681.20     2833.60    169.63 o 
 -16   2  26      446.27      346.67    119.29 o 
 -14   2  26     6205.77     6093.23    146.84 o 
 -12   2  26       70.22      140.83    127.12 o 
 -10   2  26     2534.32     2514.35    143.59 o 
  -8   2  26     3357.91     3653.90    130.44 o 
  -6   2  26      533.58      533.99     96.07 o 
  -4   2  26      201.77      279.65     83.13 o 
  -2   2  26       29.40       37.20     56.76 o 
   0   2  26      149.41      206.35     82.14 o 
   2   2  26     3367.70     3293.34    110.77 o 
   4   2  26     5332.43     5543.64    138.70 o 
   6   2  26      642.18      564.37    150.86 o 
   8   2  26     1828.09     1657.87    224.12 o 
  10   2  26       11.45        0.00    202.15 o 
  12   2  26     1595.30     1766.35    239.02 o 
  14   2  26        1.09       34.94    177.83 o 
  16   2  26       90.81      161.73    291.50 o 
 -25   3  26        0.36        0.00    198.06 o 
 -23   3  26       69.83        5.06     60.56 o 
 -21   3  26       28.39        0.43     38.96 o 
 -19   3  26      120.02      172.11    179.75 o 
 -17   3  26      872.23      911.78    182.20 o 
 -15   3  26      695.48      804.88    195.29 o 
 -13   3  26     2627.83     2362.53    220.49 o 
 -11   3  26      142.08      244.45    183.11 o 
  -9   3  26       19.96        0.00    127.04 o 
  -7   3  26       67.10        2.47     37.40 o 
  -5   3  26     3155.01     3092.60    135.04 o 
  -3   3  26     1681.34     1638.73    119.68 o 
  -1   3  26     4141.28     4195.67    123.95 o 
   1   3  26     2237.52     1845.83    128.45 o 
   3   3  26     3937.09     4019.03    153.53 o 
   5   3  26      714.06      663.21    147.55 o 
   7   3  26      242.75      160.47    145.08 o 
   9   3  26      107.15      108.45    152.44 o 
  11   3  26      454.17      392.31    175.85 o 
  13   3  26        5.12       30.50    147.48 o 
  15   3  26      286.76      133.20    296.24 o 
 -22   4  26        0.28        0.00    141.29 o 
 -20   4  26       15.26        0.00     34.33 o 
 -18   4  26       16.54        0.00     69.25 o 
 -16   4  26        7.21        0.00     91.87 o 
 -14   4  26      461.11      527.45    201.36 o 
 -12   4  26      255.06      135.50    178.98 o 
 -10   4  26      191.97       81.21    223.94 o 
  -8   4  26      247.07      244.67    147.94 o 
  -6   4  26      276.00      213.20    147.49 o 
  -4   4  26      435.86      506.47    186.13 o 
  -2   4  26     2819.38     2641.74    188.16 o 
   0   4  26     1925.36     1814.98    178.24 o 
   2   4  26     1366.25     1241.56    197.75 o 
   4   4  26       35.38      145.90    195.57 o 
   6   4  26      271.52      127.52    190.58 o 
   8   4  26        7.77        0.00    129.98 o 
  10   4  26      468.43      457.12    237.71 o 
  12   4  26      665.57      725.49    236.86 o 
 -19   5  26       51.29      271.03    358.77 o 
 -17   5  26      390.83      676.33    349.07 o 
 -15   5  26       29.61       71.10    319.28 o 
 -13   5  26      191.41      235.53    277.35 o 
 -11   5  26      330.33      326.50    275.83 o 
  -9   5  26       56.04      161.01    231.35 o 
  -7   5  26      379.55      248.78    214.65 o 
  -5   5  26       54.10       88.23    194.90 o 
  -3   5  26        2.44       19.06     43.03 o 
  -1   5  26       61.40      131.56    178.19 o 
   1   5  26       14.45       63.41    225.84 o 
   3   5  26      948.00      938.28    237.32 o 
   5   5  26       33.42        0.00     71.42 o 
   7   5  26      215.92      187.70    214.68 o 
   9   5  26      795.48      962.20    259.89 o 
 -12   6  26      370.97      513.17    377.60 o 
 -10   6  26      225.81       99.25    303.26 o 
  -8   6  26       41.71      166.30    282.02 o 
  -6   6  26      288.94      256.15    274.82 o 
  -4   6  26       78.06       28.29     97.06 o 
  -2   6  26      317.30      328.57    240.16 o 
   0   6  26       87.10      198.30    272.10 o 
   2   6  26      198.42      531.61    318.48 o 
 -27   1  27       37.10       30.35     79.73 o 
 -25   1  27       16.38       74.17    122.84 o 
 -23   1  27       13.59        0.00     71.45 o 
 -21   1  27      276.28      203.46    149.45 o 
 -19   1  27      239.68      161.02    130.54 o 
 -17   1  27     3524.13     3265.71    162.26 o 
 -15   1  27      178.13       48.52     98.97 o 
 -13   1  27     1995.82     1935.91    117.22 o 
 -11   1  27      173.63      125.99    102.49 o 
  -9   1  27        0.93       31.44     67.08 o 
  -7   1  27     4201.19     4079.96    127.44 o 
  -5   1  27      842.49     1212.99    102.50 o 
  -3   1  27     1482.22     1161.40    113.08 o 
  -1   1  27      345.14      423.83    104.97 o 
   1   1  27       15.22      161.22     98.65 o 
   3   1  27       40.32      111.40     93.17 o 
   5   1  27     5436.29     5576.55    180.33 o 
   7   1  27      674.53      798.65    171.77 o 
   9   1  27      158.64      273.07    169.53 o 
  11   1  27       53.14      130.00    194.36 o 
  13   1  27      243.03      231.04    226.64 o 
  15   1  27      549.33      740.48    277.51 o 
  17   1  27      205.42      420.21    311.19 o 
 -26   2  27      420.48      361.13    211.20 o 
 -24   2  27       12.33       22.68    130.52 o 
 -22   2  27       64.05       25.74     69.75 o 
 -20   2  27        0.54        0.00    103.36 o 
 -18   2  27      768.70      812.70    156.23 o 
 -16   2  27     1187.81     1400.81    153.99 o 
 -14   2  27     3459.53     3657.15    144.73 o 
 -12   2  27     8072.41     8211.56    179.37 o 
 -10   2  27     1730.06     1870.28    147.84 o 
  -8   2  27       80.33       12.52     28.06 o 
  -6   2  27      572.46      643.02    101.04 o 
  -4   2  27        0.49       11.40     48.43 o 
  -2   2  27      560.08      640.92     96.13 o 
   0   2  27      653.59      780.21     98.74 o 
   2   2  27     1918.27     1962.61    112.33 o 
   4   2  27     4100.76     3950.95    143.40 o 
   6   2  27       77.03       20.76     67.27 o 
   8   2  27     4880.49     3945.96    239.48 o 
  10   2  27      175.26      265.43    205.31 o 
  12   2  27       64.29       57.72    214.70 o 
  14   2  27      144.51      142.32    260.61 o 
  16   2  27      887.16     1050.15    324.38 o 
 -25   3  27       26.95        0.00    115.63 o 
 -23   3  27      374.19      506.23    191.91 o 
 -21   3  27      124.70      219.59    186.38 o 
 -19   3  27      100.51        8.23    197.95 o 
 -17   3  27     1041.73      836.63    185.20 o 
 -15   3  27      941.15      627.77    198.44 o 
 -13   3  27      421.64      467.30    170.54 o 
 -11   3  27      147.05      176.31    157.29 o 
  -9   3  27      409.76      403.38    159.08 o 
  -7   3  27      438.13      221.17    117.02 o 
  -5   3  27      259.01      250.90    123.72 o 
  -3   3  27     2054.91     2257.34    122.43 o 
  -1   3  27     1265.85     1151.86    129.12 o 
   1   3  27     1808.83     1978.54    135.34 o 
   3   3  27       85.62      233.02    145.35 o 
   5   3  27       79.83      161.30    153.77 o 
   7   3  27      189.35      276.92    160.27 o 
   9   3  27      143.29       46.94    180.97 o 
  11   3  27      196.22      231.80    244.26 o 
  13   3  27      375.09      482.29    288.95 o 
  15   3  27        0.59        0.00     97.96 o 
 -22   4  27       61.07       86.23    234.68 o 
 -20   4  27      351.53      400.24    271.57 o 
 -18   4  27      425.93      220.68    246.51 o 
 -16   4  27      152.38        1.72     64.79 o 
 -14   4  27       30.39      140.02    214.16 o 
 -12   4  27       44.75       50.11    138.23 o 
 -10   4  27      298.24      225.15    186.10 o 
  -8   4  27      637.75      586.83    161.71 o 
  -6   4  27        1.06        0.00     74.30 o 
  -4   4  27     1745.17     1354.39    216.63 o 
  -2   4  27     1296.99     1333.56    186.35 o 
   0   4  27       89.27       54.17    143.79 o 
   2   4  27       20.32       62.12    135.90 o 
   4   4  27      183.49      210.04    225.46 o 
   6   4  27      104.28      139.37    261.22 o 
   8   4  27      216.79      166.41    217.96 o 
  10   4  27     1145.73     1351.40    268.62 o 
  12   4  27      342.31      504.73    255.66 o 
 -19   5  27        2.41        3.42    314.13 o 
 -17   5  27       54.07      234.28    371.66 o 
 -15   5  27      630.81      962.48    360.73 o 
 -13   5  27      478.35      363.05    302.61 o 
 -11   5  27      653.71      573.36    295.69 o 
  -9   5  27        8.54        0.00     34.03 o 
  -7   5  27      119.96       19.19    181.13 o 
  -5   5  27      185.17       61.90    134.82 o 
  -3   5  27       12.48        3.20     24.37 o 
  -1   5  27      138.69      100.76    209.11 o 
   1   5  27      604.90      430.81    221.18 o 
   3   5  27       22.66      177.98    224.29 o 
   5   5  27       49.75      112.33    217.54 o 
   7   5  27       34.53        7.23     70.52 o 
 -10   6  27       32.28      261.66    304.47 o 
  -8   6  27        0.01      229.65    299.52 o 
  -6   6  27       11.67       47.56    113.40 o 
  -4   6  27       16.89        0.00    215.76 o 
  -2   6  27       87.32       15.35     91.12 o 
   0   6  27       23.72        0.00    279.15 o 
 -28   0  28       69.21      228.28    313.00 o 
 -26   0  28     1273.81     1331.69    319.86 o 
 -24   0  28      150.71      167.21    233.78 o 
 -22   0  28     1677.89     1447.49    270.45 o 
 -20   0  28      250.04      188.80    195.53 o 
 -18   0  28      831.30      698.50    198.25 o 
 -16   0  28       78.37       38.74    171.63 o 
 -14   0  28        0.57        0.00    152.23 o 
 -12   0  28     2899.35     2757.98    260.91 o 
 -10   0  28      174.72      122.58    204.88 o 
  -8   0  28     4363.01     4284.94    264.42 o 
  -6   0  28     2546.30     2283.44    241.65 o 
  -4   0  28     2106.84     2342.82    144.73 o 
  -2   0  28     1803.98     1651.25    161.58 o 
   0   0  28      601.40      661.38    150.51 o 
   2   0  28      684.30      764.41    160.35 o 
   4   0  28     2914.50     3245.75    189.92 o 
   6   0  28     3231.27     2948.85    308.19 o 
   8   0  28      155.22      166.35    245.15 o 
  10   0  28       31.98       80.55    257.41 o 
  12   0  28      502.00      563.85    318.70 o 
  14   0  28        0.01        0.00    234.65 o 
  16   0  28      249.78       99.81    411.51 o 
 -27   1  28      329.52      342.94    204.71 o 
 -25   1  28       79.14      269.69    194.84 o 
 -23   1  28      357.63       89.26    157.04 o 
 -21   1  28        2.53        0.00     89.72 o 
 -19   1  28       10.08        0.00     58.89 o 
 -17   1  28      210.41      244.60    139.52 o 
 -15   1  28     1975.70     1802.24    156.20 o 
 -13   1  28       74.02        0.00    105.01 o 
 -11   1  28     2014.41     2331.20    136.00 o 
  -9   1  28     1372.29     1301.96    143.94 o 
  -7   1  28     2112.17     1958.05    149.35 o 
  -5   1  28      825.46      771.36    119.44 o 
  -3   1  28        0.00       30.18     77.77 o 
  -1   1  28     1211.35     1081.28    117.46 o 
   1   1  28      617.09      739.17    105.23 o 
   3   1  28      496.50      458.75    108.45 o 
   5   1  28     4536.81     4109.50    167.56 o 
   7   1  28      129.81       43.58     97.19 o 
   9   1  28       22.16       56.91    173.35 o 
  11   1  28     1456.42     1219.01    268.62 o 
  13   1  28      107.75      198.75    225.36 o 
  15   1  28      272.31      336.11    280.96 o 
  17   1  28      326.13      440.10    337.90 o 
 -26   2  28      525.01      631.85    234.73 o 
 -24   2  28      120.96      156.58    189.93 o 
 -22   2  28      787.64      888.07    183.54 o 
 -20   2  28     1056.75     1101.89    169.64 o 
 -18   2  28     3727.61     3621.08    146.81 o 
 -16   2  28     3262.95     3518.82    164.63 o 
 -14   2  28      892.56     1149.53    138.02 o 
 -12   2  28     4009.69     3934.59    149.49 o 
 -10   2  28     1505.31     1438.82    147.02 o 
  -8   2  28      546.19      566.92    131.71 o 
  -6   2  28        6.81       22.53     77.24 o 
  -4   2  28      417.51      344.69     89.38 o 
  -2   2  28      205.62      197.91     94.90 o 
   0   2  28      830.49      852.05    110.30 o 
   2   2  28       39.47       15.28     36.20 o 
   4   2  28      232.10      259.99    141.90 o 
   6   2  28     2141.28     1843.88    229.57 o 
   8   2  28        8.66      147.88    189.34 o 
  10   2  28      719.84      785.03    214.76 o 
  12   2  28       17.12        0.00    301.73 o 
  14   2  28      510.93      416.22    283.71 o 
  16   2  28      945.47     1326.57    349.52 o 
 -25   3  28       14.49        0.00    100.28 o 
 -23   3  28        5.07        0.00    134.49 o 
 -21   3  28      286.98      263.67    197.41 o 
 -19   3  28      553.10      587.93    187.40 o 
 -17   3  28      145.62       36.29     93.39 o 
 -15   3  28      920.50      763.98    204.74 o 
 -13   3  28      134.95       17.17     82.04 o 
 -11   3  28     1893.55     1511.78    207.69 o 
  -9   3  28      481.98      413.46    158.35 o 
  -7   3  28     1445.10     1498.15    148.63 o 
  -5   3  28     3461.78     3420.82    147.42 o 
  -3   3  28      441.25      516.53    130.70 o 
  -1   3  28      569.87      623.93    121.11 o 
   1   3  28     3776.56     3511.61    139.02 o 
   3   3  28     1629.55     1667.02    158.68 o 
   5   3  28     2458.37     2334.89    197.19 o 
   7   3  28      983.98      894.26    174.12 o 
   9   3  28      235.78       73.86    240.09 o 
  11   3  28      600.19      605.19    258.56 o 
  13   3  28      104.87      185.36    440.30 o 
 -22   4  28      421.64      277.34    313.23 o 
 -20   4  28      217.02      169.81    230.63 o 
 -18   4  28       42.98        0.00    157.64 o 
 -16   4  28      142.60       94.68    140.71 o 
 -14   4  28     1108.06     1410.55    234.93 o 
 -12   4  28       41.18      264.84    201.08 o 
 -10   4  28      164.77      161.54    187.73 o 
  -8   4  28     1122.42      925.39    173.13 o 
  -6   4  28      838.89      724.84    168.60 o 
  -4   4  28      972.16      906.07    205.54 o 
  -2   4  28      437.13      433.34    156.70 o 
   0   4  28      415.32      501.31    161.66 o 
   2   4  28       34.89        0.00     25.01 o 
   4   4  28        1.33        0.00    121.83 o 
   6   4  28       14.63       11.11     46.78 o 
   8   4  28      269.83      212.05    234.19 o 
  10   4  28      682.65      943.05    271.46 o 
  12   4  28     1357.52     1272.92    275.73 o 
 -17   5  28        3.36        0.00    365.27 o 
 -15   5  28      486.62      648.70    329.36 o 
 -13   5  28      567.97      597.44    334.34 o 
 -11   5  28      438.12      327.74    299.01 o 
  -9   5  28      523.91      776.05    236.97 o 
  -7   5  28        1.15       58.10    230.33 o 
  -5   5  28      232.51      245.76    231.73 o 
  -3   5  28       16.06       19.32    135.03 o 
  -1   5  28       61.75      159.78    215.90 o 
   1   5  28       26.08       16.56    267.74 o 
   3   5  28       28.32        0.00     70.53 o 
   5   5  28       16.67        0.00     66.99 o 
   7   5  28      165.29      439.07    271.66 o 
  -8   6  28       61.42        0.00    254.56 o 
  -6   6  28      101.11        0.05    223.04 o 
  -4   6  28      395.80       33.26    155.60 o 
  -2   6  28       28.73        0.07    228.88 o 
 -27   1  29        2.27       88.17    185.91 o 
 -25   1  29      344.17      220.76    185.28 o 
 -23   1  29        0.97        0.00     55.29 o 
 -21   1  29      675.96      533.16    171.00 o 
 -19   1  29      259.27      179.83    158.68 o 
 -17   1  29     1499.05     1424.51    182.93 o 
 -15   1  29     1768.10     1658.54    132.11 o 
 -13   1  29      125.02       25.91     51.76 o 
 -11   1  29     8023.73     7839.57    173.12 o 
  -9   1  29     7151.48     6960.05    193.00 o 
  -7   1  29       57.81        0.44      7.88 o 
  -5   1  29      315.67      227.98    112.17 o 
  -3   1  29       55.48       86.59     97.46 o 
  -1   1  29      442.37      586.56    103.94 o 
   1   1  29        1.18       88.99     98.24 o 
   3   1  29       10.09       60.41     99.91 o 
   5   1  29      557.45      719.29    141.12 o 
   7   1  29       44.65      110.27    167.69 o 
   9   1  29       16.40      209.17    186.35 o 
  11   1  29       30.24      182.59    207.98 o 
  13   1  29      406.80      203.32    248.06 o 
  15   1  29        4.35        0.00    176.83 o 
 -26   2  29        3.30        0.00    166.55 o 
 -24   2  29      164.26      367.70    202.81 o 
 -22   2  29       52.66       18.54    138.70 o 
 -20   2  29      501.97      678.14    169.56 o 
 -18   2  29     2351.10     2510.88    174.52 o 
 -16   2  29     2461.55     2709.68    160.78 o 
 -14   2  29     9104.17     9345.15    197.30 o 
 -12   2  29      215.85      129.59    134.42 o 
 -10   2  29      127.66      160.79    152.60 o 
  -8   2  29     3046.26     2964.23    137.74 o 
  -6   2  29        0.17       12.13     84.53 o 
  -4   2  29      875.82      974.07    117.54 o 
  -2   2  29      206.13      204.14    102.62 o 
   0   2  29      600.74      724.40    111.49 o 
   2   2  29      701.07      572.35    128.00 o 
   4   2  29      216.13      255.85    141.88 o 
   6   2  29       27.99      126.93    185.98 o 
   8   2  29     1509.41     1125.96    224.12 o 
  10   2  29       44.23      186.12    209.25 o 
  12   2  29     1451.43     1394.53    277.35 o 
  14   2  29      195.08      247.02    276.53 o 
 -25   3  29      144.15      324.79    245.94 o 
 -23   3  29      386.73      316.98    225.43 o 
 -21   3  29        6.87        0.00    196.52 o 
 -19   3  29       83.65       24.36     40.93 o 
 -17   3  29      393.43      170.84    114.10 o 
 -15   3  29      471.64      600.42    194.37 o 
 -13   3  29     1031.41      797.37    187.29 o 
 -11   3  29        0.07        0.00    189.22 o 
  -9   3  29      725.52      824.78    179.56 o 
  -7   3  29      663.75      498.27    148.06 o 
  -5   3  29      291.70      398.83    125.80 o 
  -3   3  29     4975.96     5274.89    151.68 o 
  -1   3  29     1195.28     1060.79    137.42 o 
   1   3  29     1145.32     1171.16    139.77 o 
   3   3  29     1790.89     1583.42    159.52 o 
   5   3  29      486.59      450.48    159.26 o 
   7   3  29        3.75        0.00     26.27 o 
   9   3  29       19.54        0.00    109.44 o 
  11   3  29     1198.02      955.42    282.91 o 
  13   3  29       48.82        0.00    170.08 o 
 -22   4  29      158.84       92.07    178.13 o 
 -20   4  29      223.45      320.43    277.05 o 
 -18   4  29      363.09       72.93    220.93 o 
 -16   4  29      466.68      460.83    241.06 o 
 -14   4  29        2.52      212.76    223.84 o 
 -12   4  29     1946.96     2165.04    229.33 o 
 -10   4  29      282.03      326.13    197.78 o 
  -8   4  29      425.06      259.26    196.96 o 
  -6   4  29      916.75     1230.58    217.49 o 
  -4   4  29       52.18      134.95    201.59 o 
  -2   4  29       12.53        0.00    172.86 o 
   0   4  29      147.61      151.75    198.76 o 
   2   4  29       36.88      108.15    198.42 o 
   4   4  29        1.14      101.68    209.54 o 
   6   4  29      136.57       82.51    150.97 o 
   8   4  29      361.36      559.53    248.90 o 
  10   4  29      720.66      698.00    284.15 o 
 -17   5  29      986.46     1049.09    381.98 o 
 -15   5  29      280.53      443.86    332.91 o 
 -13   5  29       51.03       18.68    332.10 o 
 -11   5  29      147.59        0.00     88.47 o 
  -9   5  29      743.39      509.50    308.40 o 
  -7   5  29      346.17      272.69    234.78 o 
  -5   5  29        2.57       33.62    220.86 o 
  -3   5  29      192.83      111.75    130.18 o 
  -1   5  29      517.72      551.96    225.17 o 
   1   5  29        3.08        0.00    185.61 o 
   3   5  29       24.08       52.64    247.09 o 
   5   5  29      119.10      135.53    223.69 o 
 -28   0  30       39.02      107.47    337.82 o 
 -26   0  30      336.28      508.72    305.81 o 
 -24   0  30      535.21      486.93    261.44 o 
 -22   0  30      174.82        0.00    133.07 o 
 -20   0  30      713.56      490.81    238.06 o 
 -18   0  30      526.51      399.86    185.47 o 
 -16   0  30       43.33        0.00    112.07 o 
 -14   0  30     2148.86     2152.10    227.64 o 
 -12   0  30     3942.98     3666.80    290.68 o 
 -10   0  30       96.66      187.37    224.14 o 
  -8   0  30     2335.07     2385.00    238.15 o 
  -6   0  30     4572.37     4584.38    269.67 o 
  -4   0  30     2309.70     1875.89    176.05 o 
  -2   0  30      307.45      458.69    150.26 o 
   0   0  30      278.86      262.91    137.13 o 
   2   0  30        0.86        0.00    182.00 o 
   4   0  30      190.22      144.43    157.58 o 
   6   0  30       26.90        0.00    215.39 o 
   8   0  30     1834.41     1679.31    330.96 o 
  10   0  30      455.70      520.08    315.20 o 
  12   0  30     1387.19     1034.90    367.73 o 
  14   0  30      779.62      768.73    429.02 o 
  16   0  30      117.05        0.00    329.21 o 
 -27   1  30      894.66      911.59    221.42 o 
 -25   1  30      104.65        8.92     95.59 o 
 -23   1  30       97.34        0.00     97.59 o 
 -21   1  30      236.83      120.75    105.77 o 
 -19   1  30     5793.73     5414.66    176.02 o 
 -17   1  30      144.77       23.18     76.06 o 
 -15   1  30     1739.91     2032.28    137.12 o 
 -13   1  30      497.25      536.69    118.97 o 
 -11   1  30    12148.69    12437.45    248.29 o 
  -9   1  30     4735.24     4588.71    216.71 o 
  -7   1  30        1.35        0.00     44.74 o 
  -5   1  30       44.30       77.89    114.18 o 
  -3   1  30        6.47       10.04     27.94 o 
  -1   1  30     1065.44     1158.87    123.79 o 
   1   1  30        2.25       68.51     98.52 o 
   3   1  30      177.20      141.45    113.96 o 
   5   1  30     1009.70      966.86    157.90 o 
   7   1  30      267.67      283.83    183.70 o 
   9   1  30     1663.87     1220.77    229.27 o 
  11   1  30      157.82      158.84    228.26 o 
  13   1  30      321.31      384.92    269.05 o 
  15   1  30      883.87      932.00    323.93 o 
 -26   2  30        6.00        0.00    203.19 o 
 -24   2  30      848.05     1072.63    211.16 o 
 -22   2  30        2.74      102.61    173.07 o 
 -20   2  30     1326.62     1727.79    186.32 o 
 -18   2  30     1642.38     1516.94    181.35 o 
 -16   2  30       29.59        0.00     24.74 o 
 -14   2  30      525.32      812.23    147.80 o 
 -12   2  30      574.17      590.82    140.42 o 
 -10   2  30     1451.59     1156.39    155.77 o 
  -8   2  30      233.61       55.08     74.06 o 
  -6   2  30      296.01      290.60    121.60 o 
  -4   2  30     1553.59     1265.09    131.89 o 
  -2   2  30       11.12       10.09     28.43 o 
   0   2  30      597.79      550.25    115.58 o 
   2   2  30      103.75       91.49    142.03 o 
   4   2  30      629.15      639.34    161.95 o 
   6   2  30     1443.05     1376.37    240.30 o 
   8   2  30      147.88      230.94    210.65 o 
  10   2  30      198.89      223.04    228.45 o 
  12   2  30      100.30      260.35    251.79 o 
  14   2  30      271.83      466.91    312.64 o 
 -23   3  30       31.85       61.12    258.72 o 
 -21   3  30      106.69      123.24    206.33 o 
 -19   3  30        1.06       19.89     64.20 o 
 -17   3  30       43.23       49.38    187.22 o 
 -15   3  30      121.78       51.27    106.37 o 
 -13   3  30      283.39      357.66    188.00 o 
 -11   3  30      324.45      302.80    182.79 o 
  -9   3  30     1483.21     1414.01    202.07 o 
  -7   3  30        4.85        0.00     74.02 o 
  -5   3  30     1079.65      942.30    141.18 o 
  -3   3  30     1194.84     1338.82    155.29 o 
  -1   3  30      854.96      776.41    118.20 o 
   1   3  30        3.57        0.00     87.36 o 
   3   3  30        4.17       34.38     46.87 o 
   5   3  30     1246.69     1468.45    231.85 o 
   7   3  30      171.35       54.62    158.52 o 
   9   3  30       34.47        0.00    168.87 o 
  11   3  30      236.30      206.04    282.30 o 
  13   3  30      933.74      778.35    327.95 o 
 -22   4  30      656.62      947.90    343.82 o 
 -20   4  30      121.21       48.34    266.20 o 
 -18   4  30        6.91        0.00    262.12 o 
 -16   4  30      521.66      619.92    252.15 o 
 -14   4  30     2123.75     2604.61    273.20 o 
 -12   4  30      753.43      835.32    233.17 o 
 -10   4  30     1065.02     1166.46    235.26 o 
  -8   4  30      419.41      592.39    237.45 o 
  -6   4  30     5183.02     5469.32    222.28 o 
  -4   4  30      827.27      826.55    223.62 o 
  -2   4  30      617.62      717.78    179.28 o 
   0   4  30     1176.00     1226.75    223.09 o 
   2   4  30       36.52        0.00    156.53 o 
   4   4  30      211.47      186.89    213.23 o 
   6   4  30       14.12        8.73    230.44 o 
   8   4  30     1324.35     1870.98    293.22 o 
  10   4  30      478.52      717.95    495.56 o 
 -17   5  30      850.06     1112.57    424.84 o 
 -15   5  30       63.62        0.00    363.46 o 
 -13   5  30      325.21      410.70    328.66 o 
 -11   5  30      345.60      104.51    332.33 o 
  -9   5  30      505.03      588.18    328.80 o 
  -7   5  30        6.38       24.66    208.54 o 
  -5   5  30       14.67       56.09    143.15 o 
  -3   5  30      159.68       10.94    258.58 o 
  -1   5  30       35.65        0.00    141.97 o 
   1   5  30       15.75       11.33    184.20 o 
   3   5  30      121.48      130.59    251.52 o 
   5   5  30        4.51      160.87    271.42 o 
 -27   1  31      146.83      245.65    246.91 o 
 -25   1  31       88.63        1.85    169.23 o 
 -23   1  31      312.54      287.32    192.23 o 
 -21   1  31     2083.05     2038.07    221.50 o 
 -19   1  31      115.49      310.00    168.80 o 
 -17   1  31      352.09      203.39    146.95 o 
 -15   1  31     1155.13     1102.12    143.54 o 
 -13   1  31      266.10      286.49    136.40 o 
 -11   1  31        2.42      268.53    190.04 o 
  -9   1  31     1603.03     1653.58    203.90 o 
  -7   1  31      134.40        0.00     65.67 o 
  -5   1  31      860.35     1040.98    151.46 o 
  -3   1  31      152.73      183.46    114.60 o 
  -1   1  31      456.51      593.12    112.82 o 
   1   1  31      912.65      883.76    137.51 o 
   3   1  31     1333.57     1171.19    134.07 o 
   5   1  31      262.65      441.88    181.37 o 
   7   1  31      583.63      749.93    199.31 o 
   9   1  31        1.48      121.64    201.42 o 
  11   1  31      130.46      256.21    229.67 o 
  13   1  31        4.37       79.59    271.49 o 
  15   1  31       45.82      173.30    373.72 o 
 -26   2  31        6.37        0.00    122.98 o 
 -24   2  31       56.18      226.81    210.84 o 
 -22   2  31      122.54        0.00    108.01 o 
 -20   2  31     4209.91     4544.84    211.28 o 
 -18   2  31       25.33        0.00    117.18 o 
 -16   2  31     3264.86     3258.41    173.98 o 
 -14   2  31     2828.12     2860.46    182.59 o 
 -12   2  31       25.74       55.47     93.44 o 
 -10   2  31      623.35      561.81    144.62 o 
  -8   2  31      520.65      456.83    136.97 o 
  -6   2  31      167.05      193.43    142.41 o 
  -4   2  31      511.21      482.61    134.38 o 
  -2   2  31      897.43      840.87    140.34 o 
   0   2  31      542.82      392.11    130.35 o 
   2   2  31        0.29        5.34    119.20 o 
   4   2  31     2431.45     2150.79    203.27 o 
   6   2  31     1121.00     1310.71    237.66 o 
   8   2  31       14.52      134.20    222.05 o 
  10   2  31        0.06        0.00    190.79 o 
  12   2  31     1457.51     1467.58    323.75 o 
  14   2  31      634.01      801.45    323.06 o 
 -23   3  31        0.11        0.00     68.52 o 
 -21   3  31       51.50       50.75    138.98 o 
 -19   3  31       71.78        0.00    125.82 o 
 -17   3  31        6.16       66.10    214.03 o 
 -15   3  31      670.39      581.87    214.70 o 
 -13   3  31       76.14        0.00    189.14 o 
 -11   3  31      447.77      493.96    188.81 o 
  -9   3  31       66.83       33.72    138.59 o 
  -7   3  31       90.81       75.28    177.19 o 
  -5   3  31      156.61      152.70    136.99 o 
  -3   3  31       18.86      200.24    140.32 o 
  -1   3  31     1532.49     1264.76    133.93 o 
   1   3  31      310.28      201.33    142.39 o 
   3   3  31      592.55      656.80    168.87 o 
   5   3  31       28.73       88.32    292.09 o 
   7   3  31      160.70      179.90    243.17 o 
   9   3  31     1362.73     1289.59    295.22 o 
  11   3  31       27.67        0.00    139.70 o 
 -20   4  31       95.00      164.91    305.73 o 
 -18   4  31      180.66      131.91    272.56 o 
 -16   4  31       62.40      164.93    261.00 o 
 -14   4  31      103.32      267.57    232.77 o 
 -12   4  31        3.65        9.02    116.12 o 
 -10   4  31      282.52      459.21    270.93 o 
  -8   4  31     2701.31     2634.01    265.85 o 
  -6   4  31     2885.07     3339.44    220.57 o 
  -4   4  31       47.92      151.27    242.41 o 
  -2   4  31      343.92      320.88    176.53 o 
   0   4  31      235.94      377.67    229.75 o 
   2   4  31       46.56        0.00    140.42 o 
   4   4  31        3.91        0.00    305.34 o 
   6   4  31      703.84      617.20    261.21 o 
   8   4  31     1708.36     1911.48    366.87 o 
 -15   5  31        2.10        6.03     72.92 o 
 -13   5  31      259.36      211.09    347.79 o 
 -11   5  31      297.61      215.84    350.09 o 
  -9   5  31      809.86      978.94    353.54 o 
  -7   5  31       17.90       58.33    266.47 o 
  -5   5  31      631.36      352.81    276.15 o 
  -3   5  31      319.90       73.86    271.22 o 
  -1   5  31       32.90       68.34    247.83 o 
   1   5  31       27.52      153.39    230.47 o 
   3   5  31      192.22        0.00    190.97 o 
 -26   0  32       65.60       10.52    285.93 o 
 -24   0  32     1026.03      763.48    308.25 o 
 -22   0  32      123.03        0.00    133.08 o 
 -20   0  32     2886.91     3344.60    437.78 o 
 -18   0  32     2971.01     2507.58    399.25 o 
 -16   0  32     2246.41     2034.78    236.40 o 
 -14   0  32     2345.02     2465.55    336.21 o 
 -12   0  32     1929.28     2031.28    329.21 o 
 -10   0  32      414.92      157.60    271.42 o 
  -8   0  32     1865.83     2006.76    295.94 o 
  -6   0  32     2182.51     2476.06    227.64 o 
  -4   0  32        2.88        0.00    204.88 o 
  -2   0  32     3288.44     2903.89    204.13 o 
   0   0  32      606.66      555.04    185.51 o 
   2   0  32     1570.15     1361.10    204.26 o 
   4   0  32        1.21       37.26    169.85 o 
   6   0  32      192.33      197.87    318.70 o 
   8   0  32      522.96      490.31    306.44 o 
  10   0  32       30.54        0.00     73.55 o 
  12   0  32      155.98       73.55    385.24 o 
  14   0  32      448.03      288.93    416.76 o 
 -25   1  32      114.46       13.95    104.89 o 
 -23   1  32        0.53        0.00    198.42 o 
 -21   1  32      147.34      176.06     95.26 o 
 -19   1  32      666.04      666.06    176.34 o 
 -17   1  32      993.50      978.46    157.51 o 
 -15   1  32     2764.72     3157.59    164.61 o 
 -13   1  32     3282.37     3626.57    204.03 o 
 -11   1  32     2875.00     2692.51    206.09 o 
  -9   1  32      166.41        0.00     98.85 o 
  -7   1  32       10.26        0.00     50.36 o 
  -5   1  32     3493.26     3495.68    182.64 o 
  -3   1  32      644.51      597.22    150.28 o 
  -1   1  32     1734.45     1787.37    150.86 o 
   1   1  32       56.97       25.39     49.00 o 
   3   1  32        1.23       99.26    121.79 o 
   5   1  32     4386.18     4945.09    241.21 o 
   7   1  32     2111.49     1505.35    262.27 o 
   9   1  32        6.94       12.92    225.95 o 
  11   1  32       72.13      119.82    241.88 o 
  13   1  32      833.87     1001.88    304.23 o 
 -24   2  32      389.49      601.09    241.59 o 
 -22   2  32        2.73        0.00    198.24 o 
 -20   2  32        3.88      153.62    191.92 o 
 -18   2  32      527.50      701.91    160.15 o 
 -16   2  32      114.13      193.58    169.47 o 
 -14   2  32      782.94      873.16    168.86 o 
 -12   2  32      652.36      587.66    159.56 o 
 -10   2  32      239.39      194.05    127.13 o 
  -8   2  32       75.06        0.00    119.62 o 
  -6   2  32     2332.40     2428.81    169.25 o 
  -4   2  32        3.16       14.86    139.92 o 
  -2   2  32     2240.59     2138.47    156.78 o 
   0   2  32     1127.40     1282.40    156.49 o 
   2   2  32      692.54      661.19    149.27 o 
   4   2  32     1119.80     1259.62    201.64 o 
   6   2  32      222.35      509.83    218.90 o 
   8   2  32       31.56      163.85    233.78 o 
  10   2  32      180.31      139.22    255.64 o 
  12   2  32      167.00      155.34    282.69 o 
 -23   3  32        4.06        0.00    175.94 o 
 -21   3  32       76.78       49.49     96.88 o 
 -19   3  32      154.80      112.49    251.39 o 
 -17   3  32      395.39      179.67    218.30 o 
 -15   3  32      485.91      286.16    229.67 o 
 -13   3  32      180.53      263.24    251.41 o 
 -11   3  32        7.33        0.00    160.90 o 
  -9   3  32      487.88      386.61    189.56 o 
  -7   3  32      679.94      716.40    190.22 o 
  -5   3  32     1052.98     1144.43    156.71 o 
  -3   3  32     3264.57     3399.57    176.97 o 
  -1   3  32       68.15       27.52     98.47 o 
   1   3  32      490.97      440.93    163.70 o 
   3   3  32       69.05      168.55    191.44 o 
   5   3  32      175.15      100.19    232.30 o 
   7   3  32        4.20      170.11    254.18 o 
   9   3  32      549.35      467.93    281.68 o 
  11   3  32        6.68        0.00    222.38 o 
 -20   4  32        1.31        0.00    240.53 o 
 -18   4  32        2.26        0.00    269.17 o 
 -16   4  32      592.50      568.71    274.24 o 
 -14   4  32      367.31      640.75    243.48 o 
 -12   4  32      579.22      495.02    245.39 o 
 -10   4  32     1740.95     1739.24    265.84 o 
  -8   4  32      248.58      318.16    236.42 o 
  -6   4  32       26.91       58.04     96.04 o 
  -4   4  32      216.81      270.78    221.92 o 
  -2   4  32       11.50        0.00    205.13 o 
   0   4  32      298.08       56.14    192.02 o 
   2   4  32       34.48        0.00    122.29 o 
   4   4  32        1.71       20.92    247.63 o 
   6   4  32        0.10        0.00    258.22 o 
   8   4  32      626.50      399.25    467.54 o 
 -15   5  32        5.34        0.00    451.04 o 
 -13   5  32      258.88      221.50    372.30 o 
 -11   5  32      396.32      568.18    354.52 o 
  -9   5  32        2.85       10.47    338.72 o 
  -7   5  32        0.31      185.13    347.83 o 
  -5   5  32      274.15        0.00    166.94 o 
  -3   5  32      103.30        0.00    209.24 o 
  -1   5  32      246.59      223.78    266.44 o 
   1   5  32        3.52       26.40    265.01 o 
 -25   1  33      220.45      303.63    288.28 o 
 -23   1  33      210.88      396.30    213.91 o 
 -21   1  33      492.00      595.93    185.69 o 
 -19   1  33       11.08        0.00    229.55 o 
 -17   1  33      537.72      422.96    210.71 o 
 -15   1  33     1132.91     1228.51    245.26 o 
 -13   1  33      935.11      666.11    216.68 o 
 -11   1  33     1075.42     1064.62    250.77 o 
  -9   1  33       68.73       72.19    161.27 o 
  -7   1  33     1227.15     1324.86    180.49 o 
  -5   1  33     1880.33     2027.79    201.27 o 
  -3   1  33      298.78      203.78    159.17 o 
  -1   1  33      149.36      205.30    118.00 o 
   1   1  33      323.78      235.85    125.74 o 
   3   1  33      489.88      632.36    145.32 o 
   5   1  33       88.00      395.13    207.07 o 
   7   1  33        2.14      147.49    206.77 o 
   9   1  33       13.73       20.90     84.93 o 
  11   1  33      208.06      247.47    273.64 o 
  13   1  33      200.07      230.59    306.96 o 
 -24   2  33       73.68        0.00     38.42 o 
 -22   2  33      296.00      345.33    203.17 o 
 -20   2  33      229.70      313.94    175.15 o 
 -18   2  33      811.93      579.07    176.60 o 
 -16   2  33        0.28        0.00     62.90 o 
 -14   2  33     2937.56     2651.29    201.21 o 
 -12   2  33      145.56      110.74    127.47 o 
 -10   2  33      466.16      408.47    165.98 o 
  -8   2  33      175.60      213.24    155.71 o 
  -6   2  33     1704.50     1929.00    169.08 o 
  -4   2  33      479.88      303.99    164.18 o 
  -2   2  33      278.49      107.39     84.06 o 
   0   2  33      396.65      542.25    147.35 o 
   2   2  33     4036.05     4095.28    183.55 o 
   4   2  33     2641.04     2269.18    216.18 o 
   6   2  33       77.23      306.43    222.24 o 
   8   2  33     1174.23     1030.45    267.66 o 
  10   2  33        0.01       82.24    275.96 o 
  12   2  33      633.24      606.79    311.26 o 
 -23   3  33      880.84      930.34    264.48 o 
 -21   3  33       14.77       55.81    200.30 o 
 -19   3  33      170.55       42.92    100.50 o 
 -17   3  33        9.61        0.00    258.81 o 
 -15   3  33        2.84      115.28    224.14 o 
 -13   3  33     1003.24      868.06    217.12 o 
 -11   3  33      212.16      248.93    196.39 o 
  -9   3  33     1064.07      979.48    213.79 o 
  -7   3  33       17.65       31.73    138.62 o 
  -5   3  33     3914.54     3939.54    176.57 o 
  -3   3  33       16.04      159.83    164.94 o 
  -1   3  33      284.72      220.32    144.73 o 
   1   3  33      308.56      271.11    191.96 o 
   3   3  33      104.32      139.15    199.49 o 
   5   3  33      370.27      274.94    254.29 o 
   7   3  33     1785.57     1529.19    327.95 o 
   9   3  33       50.74       94.25    295.27 o 
 -18   4  33        0.03        0.00     62.35 o 
 -16   4  33      526.50      459.81    281.02 o 
 -14   4  33       70.17      203.47    205.40 o 
 -12   4  33        8.04       69.38    248.96 o 
 -10   4  33      222.01        0.00    280.46 o 
  -8   4  33       66.65        0.00    128.45 o 
  -6   4  33      350.69      497.11    232.68 o 
  -4   4  33      418.54      520.18    199.69 o 
  -2   4  33      129.84      116.49    248.75 o 
   0   4  33      317.08       73.95    135.52 o 
   2   4  33       20.09       45.48    305.85 o 
   4   4  33      329.02      356.87    299.01 o 
   6   4  33      338.85      488.56    474.55 o 
 -13   5  33       66.07       71.17    515.07 o 
 -11   5  33        0.11       40.31    172.67 o 
  -9   5  33      244.14      297.66    367.35 o 
  -7   5  33      106.58        0.00    301.38 o 
  -5   5  33        1.94        0.00    243.09 o 
  -3   5  33      102.21        0.00    252.18 o 
  -1   5  33        0.70        0.00    223.92 o 
 -26   0  34      143.19      175.11    474.55 o 
 -24   0  34      186.66      101.56    415.01 o 
 -22   0  34       14.41      208.38    364.23 o 
 -20   0  34       11.31        0.00    147.09 o 
 -18   0  34      950.19      807.26    297.69 o 
 -16   0  34     1064.47      745.97    295.94 o 
 -14   0  34       48.10        0.00    309.94 o 
 -12   0  34     2714.50     2926.09    329.21 o 
 -10   0  34      596.89      511.32    269.67 o 
  -8   0  34      304.83      299.44    225.89 o 
  -6   0  34     1581.03     1894.69    225.89 o 
  -4   0  34      323.13      516.57    248.66 o 
  -2   0  34      541.69      607.13    179.24 o 
   0   0  34      545.71      851.80    199.33 o 
   2   0  34      420.12      472.60    189.82 o 
   4   0  34     1456.57     1183.61    240.30 o 
   6   0  34      265.72      119.07    308.19 o 
   8   0  34       76.21       19.26    334.46 o 
  10   0  34       53.12        0.00     28.02 o 
  12   0  34        8.48        0.00    441.28 o 
 -25   1  34      468.58      556.53    279.32 o 
 -23   1  34        2.16        0.00     99.44 o 
 -21   1  34        7.76        0.48    202.50 o 
 -19   1  34     2138.42     2041.15    323.60 o 
 -17   1  34      436.60      514.80    249.53 o 
 -15   1  34     5002.09     5029.78    341.46 o 
 -13   1  34      655.96      381.15    241.55 o 
 -11   1  34       15.87        0.00     87.42 o 
  -9   1  34     2715.27     2983.82    238.10 o 
  -7   1  34      148.64       82.58    191.75 o 
  -5   1  34     2327.19     2535.92    212.29 o 
  -3   1  34       58.98       25.68    179.87 o 
  -1   1  34      313.94      337.29    127.69 o 
   1   1  34       31.37       26.63    153.92 o 
   3   1  34       21.70      156.73    139.56 o 
   5   1  34      784.53      782.28    224.67 o 
   7   1  34       36.33       80.58    225.34 o 
   9   1  34      454.85      486.85    268.62 o 
  11   1  34     2413.31     2778.40    350.86 o 
 -24   2  34     1138.57     1011.58    236.79 o 
 -22   2  34       28.33       94.90    225.85 o 
 -20   2  34     1024.20     1123.01    200.61 o 
 -18   2  34        9.98      170.74    167.82 o 
 -16   2  34       24.07        0.00    170.55 o 
 -14   2  34        2.88      153.80    178.51 o 
 -12   2  34      737.91      620.88    195.73 o 
 -10   2  34      436.38      353.74    169.81 o 
  -8   2  34      775.15      599.50    170.98 o 
  -6   2  34      897.70     1034.98    203.22 o 
  -4   2  34      283.90      194.87    199.31 o 
  -2   2  34      587.34      566.00    170.31 o 
   0   2  34     2128.91     2424.52    186.80 o 
   2   2  34     2304.81     2068.35    219.63 o 
   4   2  34      177.39      420.05    189.65 o 
   6   2  34        1.96        0.00    273.68 o 
   8   2  34        2.21       72.18    297.68 o 
  10   2  34       77.24       25.21     45.20 o 
 -21   3  34      140.16      187.12    216.62 o 
 -19   3  34      176.24      331.95    266.33 o 
 -17   3  34      190.81      367.30    250.60 o 
 -15   3  34      254.05      450.23    231.27 o 
 -13   3  34     1069.11     1074.78    237.42 o 
 -11   3  34      631.60      660.63    221.70 o 
  -9   3  34      256.32      212.75    198.99 o 
  -7   3  34        8.40       29.44     68.45 o 
  -5   3  34       58.07      175.71    189.91 o 
  -3   3  34      550.57      635.17    174.39 o 
  -1   3  34      153.22      244.14    169.29 o 
   1   3  34      110.35       18.25     76.18 o 
   3   3  34      196.28      301.52    209.27 o 
   5   3  34       21.25        4.79    219.54 o 
   7   3  34        1.51       33.39    121.59 o 
   9   3  34      110.07       81.50    311.32 o 
 -18   4  34       51.59      186.07    372.48 o 
 -16   4  34      486.15      713.73    293.87 o 
 -14   4  34      209.58       92.18    282.05 o 
 -12   4  34     1470.62     1523.93    278.02 o 
 -10   4  34      256.97      141.36    240.64 o 
  -8   4  34      261.64      372.97    245.83 o 
  -6   4  34        2.79        0.00    146.37 o 
  -4   4  34      231.23      364.03    221.19 o 
  -2   4  34     2307.98     2358.04    301.56 o 
   0   4  34      359.50      381.16    240.76 o 
   2   4  34      111.31      194.90    417.74 o 
   4   4  34     1375.75     1488.44    521.83 o 
 -11   5  34      253.67       67.58    216.78 o 
  -9   5  34      750.57      914.12    408.91 o 
  -7   5  34      141.26        7.95    145.34 o 
  -5   5  34        0.10        0.00    241.12 o 
  -3   5  34      135.91      272.26    396.33 o 
 -25   1  35        9.04        0.00    288.14 o 
 -23   1  35       43.28       43.83    273.83 o 
 -21   1  35      265.23      465.77    261.83 o 
 -19   1  35      358.18      455.52    250.11 o 
 -17   1  35     4077.04     4502.08    289.03 o 
 -15   1  35     1360.42     1342.43    255.99 o 
 -13   1  35       23.19        0.00     82.75 o 
 -11   1  35      723.32      491.67    228.25 o 
  -9   1  35      158.16      480.15    194.39 o 
  -7   1  35     1108.58     1132.18    249.53 o 
  -5   1  35      131.47      430.32    180.73 o 
  -3   1  35       48.82      136.18    174.54 o 
  -1   1  35       15.35      119.31    140.29 o 
   1   1  35      352.27      358.22    143.65 o 
   3   1  35      495.52      486.28    153.69 o 
   5   1  35      235.83      171.69    293.61 o 
   7   1  35      352.65      261.33    243.25 o 
   9   1  35       99.88      115.12    263.43 o 
  11   1  35       33.43      431.41    415.01 o 
 -24   2  35       95.14      200.62    232.64 o 
 -22   2  35       47.85       23.75    130.31 o 
 -20   2  35     1193.61     1195.23    204.58 o 
 -18   2  35      654.71      663.61    194.02 o 
 -16   2  35      135.96       66.31    140.39 o 
 -14   2  35     1209.51     1255.57    223.02 o 
 -12   2  35     2719.77     3084.11    229.91 o 
 -10   2  35      132.96       52.58    112.76 o 
  -8   2  35       97.29       94.83    194.48 o 
  -6   2  35      533.03      530.06    199.95 o 
  -4   2  35       57.36       50.04    197.93 o 
  -2   2  35     2280.19     1977.71    218.32 o 
   0   2  35      445.44      538.37    162.49 o 
   2   2  35       70.02      248.65    184.72 o 
   4   2  35      912.33     1200.22    211.08 o 
   6   2  35      106.11        0.00    146.08 o 
   8   2  35        3.23        5.98    239.63 o 
  10   2  35      218.75      231.71    307.65 o 
 -21   3  35      877.08      792.77    311.77 o 
 -19   3  35       19.83        0.00    169.45 o 
 -17   3  35      503.60      561.11    257.58 o 
 -15   3  35     1585.29     1978.56    282.16 o 
 -13   3  35       85.59      298.04    224.63 o 
 -11   3  35      780.36      690.58    239.16 o 
  -9   3  35        0.30        3.48     74.03 o 
  -7   3  35      840.84      828.87    238.24 o 
  -5   3  35       47.85       47.61    384.96 o 
  -3   3  35        0.12       54.47     77.98 o 
  -1   3  35       38.38        0.00    147.34 o 
   1   3  35        3.69        0.00     88.94 o 
   3   3  35       47.25       27.83     90.31 o 
   5   3  35      410.05      447.10    282.28 o 
   7   3  35      220.56      347.46    302.74 o 
 -18   4  35      760.48      973.99    321.07 o 
 -16   4  35      783.63      969.61    306.27 o 
 -14   4  35      147.20      348.54    291.50 o 
 -12   4  35     1601.74     2048.98    320.73 o 
 -10   4  35      758.92      953.01    275.30 o 
  -8   4  35      291.17      438.48    249.55 o 
  -6   4  35      474.12      332.91    264.27 o 
  -4   4  35     1462.52     1387.67    241.46 o 
  -2   4  35       17.66      350.22    436.02 o 
   0   4  35      321.59      143.44    311.68 o 
   2   4  35       95.80        0.00    256.97 o 
   4   4  35      155.66      129.58    472.80 o 
 -24   0  36      100.59      490.31    432.52 o 
 -22   0  36      576.43      273.17    418.51 o 
 -20   0  36      615.89      479.80    353.72 o 
 -18   0  36       87.63        0.00     56.04 o 
 -16   0  36       99.49      192.62    274.92 o 
 -14   0  36      622.02      819.52    292.43 o 
 -12   0  36      112.16       50.78   2497.07 o 
 -10   0  36       52.69        0.00     35.02 o 
  -8   0  36     6410.54     6559.62    360.73 o 
  -6   0  36    11438.54    12938.88    467.54 o 
  -4   0  36     1653.90     1616.27    351.97 o 
  -2   0  36      736.26     1029.65    316.95 o 
   0   0  36       20.20        0.00    196.77 o 
   2   0  36        0.38        0.00     93.73 o 
   4   0  36       52.92       87.56    318.70 o 
   6   0  36      352.25       77.05    336.21 o 
   8   0  36      370.34      479.80    371.23 o 
  10   0  36      148.91       10.51     38.52 o 
 -23   1  36        0.13        0.00    298.22 o 
 -21   1  36     1392.47     1350.70    303.30 o 
 -19   1  36        0.87        2.45    279.47 o 
 -17   1  36     2410.36     2611.14    313.23 o 
 -15   1  36      463.42      381.04    258.71 o 
 -13   1  36       44.79        0.00    157.18 o 
 -11   1  36       58.15        0.00    326.17 o 
  -9   1  36     9972.20    10478.63    300.25 o 
  -7   1  36     1663.57     1813.55    203.89 o 
  -5   1  36       59.70      154.44    200.54 o 
  -3   1  36     3573.30     3935.11    230.35 o 
  -1   1  36        0.07       49.60     96.62 o 
   1   1  36      345.32      422.19    148.20 o 
   3   1  36     1080.62      795.98    170.80 o 
   5   1  36       12.68       86.41    300.80 o 
   7   1  36       25.14       72.79    314.71 o 
   9   1  36      220.70      379.35    282.88 o 
 -22   2  36       10.74        0.00    125.07 o 
 -20   2  36        0.05       39.33    195.62 o 
 -18   2  36        0.16       27.26    228.57 o 
 -16   2  36       63.27       44.92     72.32 o 
 -14   2  36        0.00       57.22    220.69 o 
 -12   2  36       44.71        0.57     68.29 o 
 -10   2  36      350.63      211.61    185.41 o 
  -8   2  36      394.62      379.96    214.90 o 
  -6   2  36      315.89      243.29    212.13 o 
  -4   2  36      840.74      693.86    237.59 o 
  -2   2  36        9.24      177.69    178.65 o 
   0   2  36      871.64      844.46    169.99 o 
   2   2  36      270.28      431.47    199.43 o 
   4   2  36      216.61      412.37    216.31 o 
   6   2  36       64.97       67.42    257.55 o 
   8   2  36       15.16      105.54    296.22 o 
 -21   3  36       33.00        0.00    159.27 o 
 -19   3  36        4.88        0.00    155.00 o 
 -17   3  36      137.20      329.75    272.59 o 
 -15   3  36      826.33      928.56    256.81 o 
 -13   3  36       50.78       71.53     79.20 o 
 -11   3  36      264.89      500.81    260.91 o 
  -9   3  36     1572.14     1592.25    311.68 o 
  -7   3  36       11.74       75.03    240.59 o 
  -5   3  36      164.41      103.65    216.41 o 
  -3   3  36      364.53      386.71    186.47 o 
  -1   3  36      156.82      243.98    218.54 o 
   1   3  36       57.01       62.76    182.81 o 
   3   3  36       15.42      136.51    234.09 o 
   5   3  36      102.77      144.53    297.14 o 
   7   3  36       11.12      227.89    321.27 o 
 -16   4  36       50.17       51.36    309.62 o 
 -14   4  36     1379.96     1807.62    322.84 o 
 -12   4  36     2679.28     3691.40    334.09 o 
 -10   4  36      114.79      117.66    357.61 o 
  -8   4  36      108.44       83.04    266.72 o 
  -6   4  36      206.34      391.87    261.19 o 
  -4   4  36       88.35      216.61    261.66 o 
  -2   4  36      337.46      164.60    481.55 o 
   0   4  36      516.39      581.16    335.45 o 
   2   4  36      274.05      362.48    474.55 o 
 -23   1  37      509.02      459.16    351.33 o 
 -21   1  37       42.91      159.57    271.53 o 
 -19   1  37      110.57       86.86    267.24 o 
 -17   1  37      401.96      655.00    261.86 o 
 -15   1  37        9.22        0.00    174.62 o 
 -13   1  37        0.02        0.00    143.84 o 
 -11   1  37      561.06      408.41    223.75 o 
  -9   1  37      516.34      573.00    203.59 o 
  -7   1  37      842.06      807.26    211.73 o 
  -5   1  37     1505.89     1268.43    243.92 o 
  -3   1  37      487.88      361.23    216.87 o 
  -1   1  37       17.15        0.00    121.94 o 
   1   1  37       18.78       22.68     51.11 o 
   3   1  37      563.74      545.74    201.01 o 
   5   1  37      306.96      291.25    271.67 o 
   7   1  37       91.88      172.26    267.42 o 
   9   1  37       51.22       70.67    309.08 o 
 -22   2  37      962.75     1373.00    262.00 o 
 -20   2  37       37.91      109.99    160.22 o 
 -18   2  37      344.95      540.55    243.34 o 
 -16   2  37       82.84      175.78    211.47 o 
 -14   2  37      146.96       99.22    199.13 o 
 -12   2  37      163.90        9.80     96.65 o 
 -10   2  37      504.51      481.20    220.80 o 
  -8   2  37      127.15      114.11    227.34 o 
  -6   2  37     1247.29     1133.19    247.63 o 
  -4   2  37       72.11        0.00     35.02 o 
  -2   2  37      708.82      624.02    200.88 o 
   0   2  37      862.71      811.75    210.83 o 
   2   2  37     1165.88     1433.68    227.61 o 
   4   2  37     1645.46     2011.66    269.74 o 
   6   2  37      366.62       44.42    143.59 o 
   8   2  37        0.00       40.23    216.04 o 
 -19   3  37       33.17      123.84    330.36 o 
 -17   3  37      779.42      913.62    285.84 o 
 -15   3  37        6.96       64.70    119.00 o 
 -13   3  37       19.58        0.00    337.52 o 
 -11   3  37      137.63      197.84    275.45 o 
  -9   3  37       67.98       44.72    272.33 o 
  -7   3  37      366.98      468.31    260.59 o 
  -5   3  37       82.45       30.51     96.31 o 
  -3   3  37       24.32        0.00    270.07 o 
  -1   3  37     1058.20     1189.13    253.61 o 
   1   3  37      186.26      117.55    294.99 o 
   3   3  37     1132.33      920.47    272.20 o 
   5   3  37        7.30       97.54    314.50 o 
 -14   4  37       47.30      199.11    313.10 o 
 -12   4  37     1217.14     1405.90    322.50 o 
 -10   4  37       85.88       42.02    291.23 o 
  -8   4  37      417.76      524.46    282.81 o 
  -6   4  37      288.27      273.66    336.55 o 
  -4   4  37      267.16       97.27    342.74 o 
  -2   4  37      444.70      584.87    479.80 o 
   0   4  37      348.22      381.74    479.80 o 
 -22   0  38      103.21        0.00    161.10 o 
 -20   0  38       73.93       59.54    334.46 o 
 -18   0  38      531.92      593.62    355.47 o 
 -16   0  38     2799.10     2982.12    420.26 o 
 -14   0  38      370.76      485.05    325.70 o 
 -12   0  38      107.47        0.00    108.57 o 
 -10   0  38      352.50      220.64    250.41 o 
  -8   0  38     1818.94     2782.50    292.43 o 
  -6   0  38     3933.89     4523.09    325.70 o 
  -4   0  38      700.50      316.95    308.19 o 
  -2   0  38      160.51      140.09    278.43 o 
   0   0  38        5.09        0.00    190.33 o 
   2   0  38      157.28        4.16    171.61 o 
   4   0  38      709.40      316.95    367.73 o 
   6   0  38       64.78        0.00    106.82 o 
   8   0  38      780.03      430.77    451.78 o 
 -23   1  38      999.63     1465.76    341.74 o 
 -21   1  38       64.75      250.11    330.60 o 
 -19   1  38      990.88      981.48    296.54 o 
 -17   1  38     1152.97     1242.92    297.30 o 
 -15   1  38      414.36      380.43    261.04 o 
 -13   1  38      748.22      860.50    262.86 o 
 -11   1  38      101.78      130.18    214.70 o 
  -9   1  38      232.32      370.06    207.13 o 
  -7   1  38      339.94      338.40    197.47 o 
  -5   1  38       90.55      201.21    219.00 o 
  -3   1  38      834.24      631.88    230.15 o 
  -1   1  38      638.17      756.51    194.79 o 
   1   1  38     1039.10     1017.41    184.26 o 
   3   1  38      220.65      278.18    243.22 o 
   5   1  38      506.35      500.17    285.92 o 
   7   1  38     1164.24     1191.13    320.35 o 
 -22   2  38      212.70      569.75    314.70 o 
 -20   2  38      305.39      420.34    272.09 o 
 -18   2  38       59.90      161.82    134.61 o 
 -16   2  38      148.91      232.02    234.14 o 
 -14   2  38       47.93        0.00    109.66 o 
 -12   2  38        0.08        0.00    204.42 o 
 -10   2  38      208.86      209.92    242.05 o 
  -8   2  38      871.82      882.84    271.09 o 
  -6   2  38     1453.99     1666.40    292.74 o 
  -4   2  38      333.16      254.83    261.25 o 
  -2   2  38        7.68       81.63    234.23 o 
   0   2  38      367.26      334.26    222.62 o 
   2   2  38      459.85      704.34    235.79 o 
   4   2  38       38.17        0.00    113.17 o 
   6   2  38      384.64      292.20    303.83 o 
 -19   3  38      336.62      647.48    322.53 o 
 -17   3  38       95.13      232.38    334.15 o 
 -15   3  38       84.26      134.44    302.51 o 
 -13   3  38       20.13        0.00     62.91 o 
 -11   3  38     1006.04      897.03    300.22 o 
  -9   3  38       93.91       64.43    280.29 o 
  -7   3  38        0.00       27.24    208.50 o 
  -5   3  38       58.09       67.99    282.59 o 
  -3   3  38       23.40        0.00    408.53 o 
  -1   3  38       80.61       11.47     74.38 o 
   1   3  38      413.14      558.52    310.13 o 
   3   3  38      538.84      471.85    268.17 o 
 -12   4  38      318.47      811.80    321.31 o 
 -10   4  38       66.95       49.58    302.97 o 
  -8   4  38      199.91      181.83    340.99 o 
  -6   4  38      588.88      633.94    354.75 o 
  -4   4  38      581.02      645.72    355.31 o 
  -2   4  38      192.23      101.56    513.07 o 
 -21   1  39     1388.11     1561.01    353.48 o 
 -19   1  39      178.97      161.66    296.79 o 
 -17   1  39       29.00       59.32    138.34 o 
 -15   1  39      399.34      322.91    298.13 o 
 -13   1  39        0.25        4.31     22.71 o 
 -11   1  39      335.81      185.93    218.33 o 
  -9   1  39      197.44      270.00    222.22 o 
  -7   1  39        0.29       51.08    201.07 o 
  -5   1  39      601.42      446.12    229.67 o 
  -3   1  39      403.48      384.23    219.15 o 
  -1   1  39       31.18        0.00    227.11 o 
   1   1  39      281.35      413.50    185.52 o 
   3   1  39      356.99      444.29    230.91 o 
   5   1  39      794.93     1013.31    300.11 o 
   7   1  39        3.50        0.02     50.45 o 
 -20   2  39        4.40      122.30    197.14 o 
 -18   2  39       14.67        0.00    375.38 o 
 -16   2  39       31.79       80.69    237.84 o 
 -14   2  39        7.43       10.83     84.12 o 
 -12   2  39      945.06      928.75    271.99 o 
 -10   2  39      967.77      832.58    263.73 o 
  -8   2  39       73.51      104.22    277.29 o 
  -6   2  39     4018.59     4138.20    287.07 o 
  -4   2  39      125.10        0.00    154.15 o 
  -2   2  39      975.72     1014.83    279.02 o 
   0   2  39      742.17      633.37    220.22 o 
   2   2  39     1225.56     1513.97    268.11 o 
   4   2  39      104.98       41.28    274.90 o 
 -17   3  39        2.18        0.00    368.76 o 
 -15   3  39      152.04      239.29    326.25 o 
 -13   3  39       49.83        0.00    315.63 o 
 -11   3  39      372.29      431.82    312.12 o 
  -9   3  39        1.13       38.68    293.45 o 
  -7   3  39        0.48        0.00    284.50 o 
  -5   3  39        9.54      180.36    415.01 o 
  -3   3  39        3.64        0.00    408.01 o 
  -1   3  39      316.74      264.26    251.39 o 
   1   3  39       23.07       50.46    250.84 o 
 -10   4  39        0.05       52.02    410.58 o 
  -8   4  39      400.03      687.01    365.44 o 
  -6   4  39        2.21        0.00    517.56 o 
 -22   0  40     1057.49      882.55    483.30 o 
 -20   0  40      490.86      474.55    432.52 o 
 -18   0  40     2457.90     2694.94    467.54 o 
 -16   0  40       84.76       19.26     49.03 o 
 -14   0  40       38.00      106.82    339.71 o 
 -12   0  40     1352.56     1171.49    401.00 o 
 -10   0  40     1223.28      810.76    346.72 o 
  -8   0  40     2116.21     2118.83    406.26 o 
  -6   0  40     1743.24     2413.02    444.78 o 
  -4   0  40     1304.84     1598.75    441.28 o 
  -2   0  40       25.77       36.77    309.94 o 
   0   0  40      238.13      455.29    327.46 o 
   2   0  40      126.72        0.00    167.84 o 
   4   0  40      147.53       45.53   2159.11 o 
   6   0  40      236.10      141.84    439.53 o 
 -21   1  40     1194.52     1212.28    340.84 o 
 -19   1  40      716.18      794.33    317.51 o 
 -17   1  40      780.84      625.36    293.98 o 
 -15   1  40        2.88       70.63    390.04 o 
 -13   1  40      576.72      564.62    265.66 o 
 -11   1  40      674.25      533.55    246.52 o 
  -9   1  40      857.39      826.78    246.84 o 
  -7   1  40       14.71      109.62    233.93 o 
  -5   1  40      202.26      135.46    199.83 o 
  -3   1  40       84.57       84.62    224.53 o 
  -1   1  40       12.40        0.00    265.29 o 
   1   1  40       25.92       67.73    220.10 o 
   3   1  40     1407.91     1614.14    291.35 o 
   5   1  40      367.06      624.64    312.63 o 
 -20   2  40      755.38      852.52    301.07 o 
 -18   2  40      260.74      487.92    276.04 o 
 -16   2  40       28.85        5.22    284.12 o 
 -14   2  40      378.88      569.67    290.97 o 
 -12   2  40       63.39        0.00     90.18 o 
 -10   2  40      178.69      244.04    255.05 o 
  -8   2  40      287.57      215.14    272.92 o 
  -6   2  40      915.24     1060.92    277.23 o 
  -4   2  40        9.09        0.00    136.59 o 
  -2   2  40       29.93       52.05    259.03 o 
   0   2  40      366.99      290.54    232.00 o 
   2   2  40      266.78      589.15    315.63 o 
   4   2  40      162.36      256.90    319.93 o 
 -15   3  40      461.34      379.25    334.85 o 
 -13   3  40       28.96        0.00    326.23 o 
 -11   3  40      703.88      829.78    328.12 o 
  -9   3  40      759.34      754.78    305.07 o 
  -7   3  40       37.62       50.78    404.50 o 
  -5   3  40       22.09        0.00    120.83 o 
  -3   3  40      233.73      203.13    444.78 o 
  -1   3  40      339.65       64.47    271.04 o 
 -19   1  41      282.62      161.53    380.08 o 
 -17   1  41       13.48      116.92    330.59 o 
 -15   1  41        1.34       64.98    281.14 o 
 -13   1  41        8.35        4.44    257.55 o 
 -11   1  41       57.73        0.00    341.54 o 
  -9   1  41     2959.11     3135.43    275.44 o 
  -7   1  41      367.09      382.19    263.78 o 
  -5   1  41      360.88      380.64    250.68 o 
  -3   1  41       25.95      124.67    275.99 o 
  -1   1  41       14.93        0.00    257.11 o 
   1   1  41      848.20      968.92    246.97 o 
   3   1  41      210.53      173.60    207.40 o 
 -18   2  41      116.85        0.00    264.64 o 
 -16   2  41      159.71      249.19    316.87 o 
 -14   2  41      189.21      222.10    285.41 o 
 -12   2  41      173.92        0.00    278.31 o 
 -10   2  41      119.93       96.64    266.42 o 
  -8   2  41       34.05        0.00     44.55 o 
  -6   2  41      688.96      659.29    271.17 o 
  -4   2  41      488.48      414.58    290.19 o 
  -2   2  41      192.21      475.65    279.69 o 
   0   2  41       28.99        0.00    227.09 o 
   2   2  41      465.03      694.13    337.97 o 
 -13   3  41      395.91      422.07    340.84 o 
 -11   3  41      379.92      387.19    339.40 o 
  -9   3  41       11.74       43.63    323.01 o 
  -7   3  41       22.29        0.00    425.52 o 
  -5   3  41      192.95       49.03     89.31 o 
  -3   3  41       50.70      283.68    485.05 o 
 -20   0  42       74.90        3.50     94.56 o 
 -18   0  42     1329.30     1297.57    465.79 o 
 -16   0  42      491.66      131.33    390.50 o 
 -14   0  42     1079.49     1460.42    467.54 o 
 -12   0  42       22.34      113.82    392.25 o 
 -10   0  42      834.41     1122.46    362.48 o 
  -8   0  42      148.38      446.53    386.99 o 
  -6   0  42     3040.25     2892.82    411.51 o 
  -4   0  42      136.22      292.43    388.74 o 
  -2   0  42      200.27      236.40    390.50 o 
   0   0  42      217.00       33.27    173.36 o 
   2   0  42       99.05        0.00    351.39 o 
 -19   1  42       27.43      126.87    344.69 o 
 -17   1  42      561.34      393.81    325.82 o 
 -15   1  42        0.02       44.49    209.18 o 
 -13   1  42        3.67        0.00    113.00 o 
 -11   1  42       27.39        0.00     96.31 o 
  -9   1  42     2725.34     3190.20    336.92 o 
  -7   1  42     4402.06     4005.31    364.53 o 
  -5   1  42     1488.33     1548.51    339.24 o 
  -3   1  42      789.30      960.00    307.77 o 
  -1   1  42      340.23      330.06    282.48 o 
   1   1  42      819.96      962.98    315.04 o 
   3   1  42      216.93      326.47    281.88 o 
 -16   2  42       57.66        0.00    377.23 o 
 -14   2  42       54.81        0.00    303.36 o 
 -12   2  42      252.60      127.60    290.48 o 
 -10   2  42      670.01      526.82    283.72 o 
  -8   2  42       24.89      184.90    295.27 o 
  -6   2  42      731.28      852.79    298.41 o 
  -4   2  42      116.83      223.36    294.62 o 
  -2   2  42      240.45      281.57    313.91 o 
   0   2  42       87.92      239.75    315.12 o 
 -11   3  42      481.92      699.81    359.24 o 
  -9   3  42       59.49      239.90    472.80 o 
  -7   3  42       43.87      129.58    450.03 o 
 -17   1  43       34.53       31.47    316.35 o 
 -15   1  43       52.96        0.00    344.09 o 
 -13   1  43        6.01       84.00    359.52 o 
 -11   1  43        1.32        0.00    282.70 o 
  -9   1  43      367.19      454.49    305.29 o 
  -7   1  43     1393.77     1554.20    317.46 o 
  -5   1  43      490.59      639.08    298.98 o 
  -3   1  43      184.66      487.56    277.60 o 
  -1   1  43      430.41      463.27    337.90 o 
   1   1  43      525.58      280.46    333.70 o 
 -14   2  43      340.92       93.24    323.17 o 
 -12   2  43       25.18        0.00    305.22 o 
 -10   2  43      289.47      472.08    308.82 o 
  -8   2  43      214.44      363.61    309.64 o 
  -6   2  43      203.69      299.55    303.36 o 
  -4   2  43       17.40      238.90    305.23 o 
  -2   2  43      468.51      590.37    331.83 o 
 -16   0  44      767.38      668.92    471.05 o 
 -14   0  44      665.24      938.59    432.52 o 
 -12   0  44        1.18        0.00     26.27 o 
 -10   0  44      181.72      143.59    474.55 o 
  -8   0  44     2883.85     3367.37    500.81 o 
  -6   0  44       53.13      131.33    618.14 o 
  -4   0  44     3015.42     3770.12    476.30 o 
  -2   0  44       32.90      227.64    404.50 o 
 -15   1  44       15.31        0.00    153.86 o 
 -13   1  44       21.59       22.09    305.72 o 
 -11   1  44      318.13      293.30    300.22 o 
  -9   1  44       25.99      256.52    297.92 o 
  -7   1  44      108.59      193.68    306.41 o 
  -5   1  44      636.78      870.93    320.52 o 
  -3   1  44     1396.25     1326.93    354.28 o 
 -12   2  44       79.86      156.38    340.78 o 
 -10   2  44     1160.93     1550.95    371.96 o 
  -8   2  44      535.91      566.06    359.40 o 
  -6   2  44        0.59        0.00    193.03 o 
 -13   1  45      571.08      674.64    332.97 o 
 -11   1  45       25.51        8.93     87.08 o 
  -9   1  45      257.94      418.80    321.86 o 
  -7   1  45      124.59      156.95    324.79 o 
  -5   1  45      574.39      902.75    348.19 o 
                                                 
